# Supplementary material for: Imidazolium 4-amino­benzoate
Source: Acta Crystallogr Sect E Struct Rep Online. 2009 Nov 11;65(Pt 12):o3044–5. doi: 10.1107/S160053680904625X (PMC2971980; doi:10.1107/S160053680904625X)
Supplement: Supplementary file 2 [file e-65-o3044-Isup2.hkl]

# 
# h,k,l, Fc-squared, Fo-squared, sigma(Fo-squared) and status flag 
# 
data_I
_shelx_title ' rod5_21may09 in P 21/n' 
_shelx_refln_list_code          4 
_shelx_F_calc_maximum       71.65 
_exptl_crystal_F_000       432.00 
_reflns_d_resolution_high  0.7570 
 
loop_ 
 _symmetry_equiv_pos_as_xyz 
 'x, y, z' 
 '-x+1/2, y+1/2, -z+1/2' 
 '-x, -y, -z' 
 'x-1/2, -y-1/2, z-1/2' 
 
_cell_length_a     7.2038 
_cell_length_b    11.6812 
_cell_length_c    12.0152 
_cell_angle_alpha  90.000 
_cell_angle_beta  105.223 
_cell_angle_gamma  90.000 
 
_shelx_F_squared_multiplier     1.000 
 
loop_ 
 _refln_index_h 
 _refln_index_k 
 _refln_index_l 
 _refln_F_squared_calc 
 _refln_F_squared_meas 
 _refln_F_squared_sigma 
 _refln_observed_status 
   4   0   0       13.81        9.30      4.12 o 
   6   0   0       10.10       12.19      3.61 o 
   8   0   0        4.19       -0.12      8.37 o 
   1   1   0      419.84      450.45     15.62 o 
   2   1   0     4871.13     3670.23     91.51 o 
   3   1   0     1103.97     1224.40     21.31 o 
   4   1   0       10.21       15.52      1.67 o 
   5   1   0       50.32       47.47      3.81 o 
   6   1   0       27.17       26.24      3.55 o 
   7   1   0       10.37       10.48      3.37 o 
   8   1   0      170.54      176.71     11.72 o 
   9   1   0        0.89        2.55      7.12 o 
   0   2   0      409.79      440.28     52.32 o 
   1   2   0     1941.70     1615.35     44.61 o 
   2   2   0      322.53      327.87      3.94 o 
   3   2   0      105.45       84.74      2.40 o 
   4   2   0      223.10      223.57      4.33 o 
   5   2   0      728.27      739.25     12.75 o 
   6   2   0       37.23       35.45      4.25 o 
   7   2   0      159.38      158.26      7.75 o 
   8   2   0        3.28       12.25      5.83 o 
   9   2   0        1.64       -0.99      7.02 o 
   1   3   0      915.21     1033.71     14.69 o 
   2   3   0      480.43      597.62      7.75 o 
   3   3   0      390.47      375.36      5.74 o 
   4   3   0      227.55      223.46      4.56 o 
   5   3   0       22.32       19.94      3.59 o 
   6   3   0      310.32      302.73     14.98 o 
   7   3   0        2.91        7.94      4.20 o 
   8   3   0      263.27      290.94     15.07 o 
   9   3   0       11.11       14.79      8.46 o 
   0   4   0       61.87       43.62      2.05 o 
   1   4   0       22.05       16.85      1.61 o 
   2   4   0        0.16        1.92      2.32 o 
   3   4   0      283.97      289.92      5.62 o 
   4   4   0        2.71        2.44      0.62 o 
   5   4   0        1.13        0.08      3.06 o 
   6   4   0       12.88       17.73      3.72 o 
   7   4   0      107.51      106.48     12.45 o 
   8   4   0        0.00        0.56      6.12 o 
   1   5   0      171.77      178.04      4.09 o 
   2   5   0        7.54        9.33      2.24 o 
   3   5   0       63.32       70.83      3.05 o 
   4   5   0       36.34       35.36      1.95 o 
   5   5   0        0.47        0.90      3.05 o 
   6   5   0      237.68      240.33     12.40 o 
   7   5   0       61.98       66.75      9.68 o 
   8   5   0      184.38      192.36     19.03 o 
   0   6   0      411.93      422.96      7.34 o 
   1   6   0      101.05      103.65      3.28 o 
   2   6   0       99.25       99.09      3.97 o 
   3   6   0       14.54       16.23      2.96 o 
   4   6   0        0.32        1.75      1.32 o 
   5   6   0       37.33       33.54      4.18 o 
   6   6   0       21.66       17.62      4.95 o 
   7   6   0        1.12       -4.03      8.35 o 
   8   6   0       67.64       67.72      7.79 o 
   1   7   0       57.64       55.04      2.59 o 
   2   7   0       24.85       20.99      2.22 o 
   3   7   0      120.86      122.80      5.78 o 
   4   7   0       48.34       48.74      3.10 o 
   5   7   0       12.40       13.10      3.71 o 
   6   7   0       44.25       46.07      5.04 o 
   7   7   0      167.54      187.86     16.91 o 
   8   7   0        1.33        4.50      8.45 o 
   0   8   0     1336.76     1606.45     28.43 o 
   1   8   0      517.50      562.86      7.91 o 
   2   8   0      115.93      118.50      3.64 o 
   3   8   0      367.79      363.95      9.86 o 
   4   8   0       82.92       76.72      6.21 o 
   5   8   0      161.93      180.75      9.78 o 
   6   8   0        1.06       -1.65      5.00 o 
   7   8   0        2.00        3.32     10.09 o 
   1   9   0        0.70        4.30      1.45 o 
   2   9   0      755.92      789.69     10.64 o 
   3   9   0        0.55        1.25      2.35 o 
   4   9   0      123.75      110.16      7.53 o 
   5   9   0        1.53       -0.86      4.49 o 
   6   9   0        9.44       24.41      8.12 o 
   7   9   0        0.36        1.29      9.90 o 
   0  10   0       98.86       83.19      4.12 o 
   1  10   0        2.73        3.57      1.60 o 
   2  10   0        0.07        0.27      1.81 o 
   3  10   0       91.84       90.54      4.59 o 
   4  10   0       35.49       34.34      3.79 o 
   5  10   0      117.98      122.80      7.30 o 
   6  10   0        0.49        3.21      9.13 o 
   1  11   0       37.55       35.10      3.67 o 
   2  11   0        0.02       -3.78      3.11 o 
   3  11   0       88.75       91.01      5.87 o 
   4  11   0        4.07        7.47      4.27 o 
   5  11   0        7.86       11.25      4.84 o 
   6  11   0        0.21        1.23      7.39 o 
   0  12   0       16.66       14.61      6.09 o 
   1  12   0        2.53        3.12      5.12 o 
   2  12   0       16.94       14.17      5.16 o 
   3  12   0        0.00        3.61      5.66 o 
   4  12   0        7.51        6.33      5.85 o 
   5  12   0        1.43       -2.02      6.86 o 
   1  13   0        0.31       -3.98      5.35 o 
   2  13   0        6.86        7.17      6.09 o 
   3  13   0        0.79        2.09      6.50 o 
   4  13   0       16.99       21.25      8.22 o 
   0  14   0       33.44       26.67      8.49 o 
   1  14   0      211.11      212.02     16.72 o 
   2  14   0       34.33       36.01      7.02 o 
   3  14   0        8.21       10.01      7.59 o 
   1  15   0       45.18       51.43      7.23 o 
   2  15   0        0.18        1.56      7.65 o 
  -9   0   1      135.31      110.96     13.96 o 
  -7   0   1       50.47       54.50      7.66 o 
  -5   0   1      784.54      828.53     16.04 o 
  -3   0   1       45.66       46.86      3.05 o 
  -1   0   1        3.38        4.47      1.95 o 
   1   0   1        0.69        1.15      1.95 o 
   3   0   1      777.27      791.43     24.58 o 
   5   0   1      150.71      137.87     15.32 o 
   7   0   1       42.10       51.75      8.28 o 
   9   0   1       98.15       79.13     13.54 o 
  -9   1   1      173.76      159.74     11.87 o 
  -8   1   1        0.69        1.74      5.59 o 
  -7   1   1      387.00      413.13     15.27 o 
  -6   1   1       11.29       11.06      3.16 o 
  -5   1   1        4.77        7.47      1.99 o 
  -4   1   1      163.84      165.08      3.98 o 
  -3   1   1      207.27      209.40      4.02 o 
  -2   1   1     2988.50     2154.41     34.14 o 
  -1   1   1     1863.96     1417.87     19.12 o 
   0   1   1      416.36      521.56     12.62 o 
   1   1   1     1022.38     1182.66     24.89 o 
   3   1   1       64.45       52.58      1.99 o 
   4   1   1     1306.88     1445.17     61.97 o 
   5   1   1       12.13        7.19      1.68 o 
   6   1   1       19.07       19.68      2.80 o 
   7   1   1      203.14      208.89     12.04 o 
   8   1   1        0.80        5.76      5.85 o 
  -9   2   1       62.71       72.01      7.97 o 
  -8   2   1      306.99      323.96     22.71 o 
  -7   2   1        0.19       -0.34      3.91 o 
  -6   2   1      233.13      236.62     10.81 o 
  -5   2   1       16.68       14.46      2.22 o 
  -4   2   1       81.68       79.31      2.76 o 
  -3   2   1      376.12      370.01      7.05 o 
  -2   2   1      434.61      438.73      9.04 o 
  -1   2   1     3842.16     3012.14    279.14 o 
   0   2   1      110.02      113.31      3.29 o 
   2   2   1     1644.85     1888.53     46.69 o 
   3   2   1     2405.11     2479.96     21.34 o 
   4   2   1     1551.64     1440.74    131.46 o 
   5   2   1       25.96       23.05      1.80 o 
   6   2   1       63.11       56.54      4.29 o 
   7   2   1        1.50       -0.18      4.73 o 
   8   2   1        3.32        1.34      6.49 o 
  -9   3   1       17.07       15.19      8.25 o 
  -8   3   1       59.77       42.58      9.34 o 
  -7   3   1        4.56        0.99      4.39 o 
  -6   3   1       21.37       19.81      3.82 o 
  -5   3   1      638.13      703.43     11.20 o 
  -4   3   1       12.54       12.02      1.77 o 
  -3   3   1      477.78      484.84     10.51 o 
  -2   3   1        4.58        7.03      2.04 o 
  -1   3   1        5.57        7.04      1.43 o 
   0   3   1     3782.73     2794.05     33.65 o 
   1   3   1     3328.24     2885.03    142.90 o 
   2   3   1     5134.35     3659.44     34.54 o 
   3   3   1     3239.73     2994.16    369.08 o 
   4   3   1        0.00        0.38      2.42 o 
   5   3   1       69.85       66.79      5.15 o 
   6   3   1      154.66      139.86      7.84 o 
   7   3   1       45.70       42.73      5.62 o 
   8   3   1        6.38        0.28      6.76 o 
  -9   4   1       27.27       21.30      7.78 o 
  -8   4   1       56.78       60.91      9.78 o 
  -7   4   1      356.87      378.82     14.84 o 
  -6   4   1      510.48      514.05     16.19 o 
  -5   4   1      580.99      583.89      9.72 o 
  -4   4   1      857.73      937.66     12.13 o 
  -3   4   1       64.93       61.88      3.39 o 
  -2   4   1     1185.53     1395.58     35.90 o 
  -1   4   1       44.08       44.91      1.99 o 
   0   4   1      414.64      430.63      4.82 o 
   1   4   1        1.74        1.64      1.69 o 
   2   4   1      776.15      864.50     19.86 o 
   3   4   1       63.98       76.47      4.37 o 
   4   4   1      193.25      182.77     13.86 o 
   5   4   1       96.27       96.45      6.30 o 
   6   4   1      105.74       95.61      6.57 o 
   7   4   1        0.90        2.47      5.29 o 
   8   4   1        0.00        2.05      6.40 o 
  -8   5   1        9.95       11.58      8.08 o 
  -7   5   1      228.45      206.25     11.08 o 
  -6   5   1       45.78       36.69      7.65 o 
  -5   5   1      500.06      500.55      8.95 o 
  -4   5   1       52.21       49.59      3.02 o 
  -3   5   1      224.22      201.84      5.91 o 
  -2   5   1      135.09      144.22      5.02 o 
  -1   5   1       60.30       61.49      1.99 o 
   0   5   1     1219.60     1404.67     52.09 o 
   1   5   1       17.48       18.84      2.30 o 
   2   5   1     1163.00     1406.55     21.30 o 
   3   5   1       68.60       66.97      1.89 o 
   4   5   1        0.19        0.18      2.32 o 
   5   5   1       96.05      108.48      6.88 o 
   6   5   1        1.69        0.26      3.84 o 
   7   5   1       31.42       31.67      6.92 o 
   8   5   1      105.01      113.33      9.53 o 
  -8   6   1        6.32        7.72      8.79 o 
  -7   6   1        2.11        3.93      5.40 o 
  -6   6   1       11.10       16.81      9.01 o 
  -5   6   1       29.20       32.96      4.58 o 
  -4   6   1       38.66       36.77      2.84 o 
  -3   6   1       12.57        9.43      3.37 o 
  -2   6   1      189.88      187.67      5.78 o 
  -1   6   1      711.70      832.80     12.76 o 
   0   6   1     1039.30     1153.51     24.63 o 
   1   6   1     1457.15     1816.58     16.86 o 
   2   6   1        0.83        0.74      1.86 o 
   3   6   1       56.40       61.81      2.65 o 
   4   6   1      231.18      230.73      8.15 o 
   5   6   1       27.68       27.25      3.70 o 
   6   6   1       17.54       15.77      6.95 o 
   7   6   1        0.83       -3.05      5.64 o 
   8   6   1       62.94       70.81     11.56 o 
  -8   7   1       28.80       34.30     11.25 o 
  -7   7   1       41.90       51.74      8.57 o 
  -6   7   1        0.26       -2.03      4.57 o 
  -5   7   1       10.15       13.04      3.54 o 
  -4   7   1       24.78       22.47      2.47 o 
  -3   7   1        2.86        8.13      3.02 o 
  -2   7   1      307.82      335.17      6.75 o 
  -1   7   1      286.65      282.23      4.46 o 
   0   7   1        0.27        0.32      0.76 o 
   1   7   1      106.77      116.16      3.46 o 
   2   7   1      337.70      335.40      6.92 o 
   3   7   1        7.64        5.46      1.68 o 
   4   7   1        0.70        3.18      2.53 o 
   5   7   1       19.26       22.28      5.44 o 
   6   7   1       65.48       67.69      9.86 o 
   7   7   1       29.55       33.32      6.60 o 
   8   7   1        1.63        2.30      8.28 o 
  -7   8   1       51.80       70.62     10.25 o 
  -6   8   1        0.01       -0.10      4.74 o 
  -5   8   1       47.23       49.96      5.19 o 
  -4   8   1        4.17        8.14      2.35 o 
  -3   8   1       50.01       44.25      4.66 o 
  -2   8   1       14.83       15.77      1.90 o 
  -1   8   1      192.95      194.73      3.97 o 
   0   8   1      368.14      383.54      4.63 o 
   1   8   1        1.65        3.54      1.02 o 
   2   8   1       46.05       51.48      3.53 o 
   3   8   1       36.80       33.33      2.78 o 
   4   8   1      143.38      134.93      6.65 o 
   5   8   1       25.15       30.58      4.18 o 
   6   8   1      122.17      117.54     13.05 o 
   7   8   1        9.10       12.58      7.09 o 
  -7   9   1      104.38      123.33     13.76 o 
  -6   9   1       46.15       45.93      5.73 o 
  -5   9   1        0.18       -3.35      4.54 o 
  -4   9   1        0.01        0.67      3.93 o 
  -3   9   1      211.94      224.72      7.73 o 
  -2   9   1        5.61        5.59      1.90 o 
  -1   9   1      210.43      217.45      4.89 o 
   0   9   1      171.85      159.60      3.65 o 
   1   9   1       91.36       97.75      3.41 o 
   2   9   1      130.94      128.65      4.31 o 
   3   9   1       29.64       36.62      3.28 o 
   4   9   1        3.50        1.32      2.85 o 
   5   9   1       12.75       17.65      3.61 o 
   6   9   1        3.19        0.66      5.88 o 
   7   9   1        8.38       12.09      7.75 o 
  -7  10   1        4.00       16.44     11.90 o 
  -6  10   1        2.12        0.57      6.16 o 
  -5  10   1       38.39       52.51      8.65 o 
  -4  10   1       68.46       73.58      6.21 o 
  -3  10   1        2.28        6.00      2.84 o 
  -2  10   1        4.92        4.12      2.08 o 
  -1  10   1        1.07        1.22      1.95 o 
   0  10   1        0.28        0.85      1.68 o 
   1  10   1       17.94       18.58      1.85 o 
   2  10   1      125.70      118.08      5.32 o 
   3  10   1        5.99        2.93      3.36 o 
   4  10   1      173.44      168.77      7.03 o 
   5  10   1        4.70        2.65      4.33 o 
   6  10   1       40.71       47.00      6.66 o 
  -6  11   1       75.15       85.49     11.14 o 
  -5  11   1        0.14       -1.59      6.00 o 
  -4  11   1        2.57        2.97      4.81 o 
  -3  11   1       17.82       17.54      5.14 o 
  -2  11   1      160.81      158.40     15.38 o 
  -1  11   1      201.37      197.41      8.33 o 
   0  11   1      123.35      122.27      5.17 o 
   1  11   1       58.05       52.44      3.58 o 
   2  11   1       89.06       78.34      4.56 o 
   3  11   1       23.17       20.93      3.64 o 
   4  11   1       90.99       85.54      5.99 o 
   5  11   1       22.07       21.37      7.85 o 
   6  11   1       11.86        8.13      8.09 o 
  -5  12   1        4.88        5.84      6.74 o 
  -4  12   1        4.39        5.58      6.38 o 
  -3  12   1       30.62       26.53      5.47 o 
  -2  12   1        7.44        7.42      5.23 o 
  -1  12   1       45.16       38.16      6.14 o 
   0  12   1       40.10       27.08      5.81 o 
   1  12   1       11.32       15.01      5.13 o 
   2  12   1      213.42      172.67     11.22 o 
   3  12   1       14.77       17.00      5.49 o 
   4  12   1       29.67       21.87      6.50 o 
   5  12   1        9.16        5.86      9.53 o 
  -5  13   1       16.20       18.49      8.16 o 
  -4  13   1        3.10        3.69      7.47 o 
  -3  13   1       53.86       53.48      6.83 o 
  -2  13   1      187.07      202.67     12.91 o 
  -1  13   1        0.45        8.91      5.94 o 
   0  13   1      453.28      513.56     20.16 o 
   1  13   1       50.86       35.61      5.90 o 
   2  13   1       92.22       85.38      8.25 o 
   3  13   1        0.26       -4.23      6.16 o 
   4  13   1        0.69        0.70      6.91 o 
  -3  14   1        3.04        0.31      7.40 o 
  -2  14   1       22.03       14.68      6.10 o 
  -1  14   1       17.21       24.99      5.86 o 
   0  14   1        5.95        6.01      5.62 o 
   1  14   1        7.49        9.39      6.99 o 
   2  14   1       37.85       34.01      6.91 o 
   3  14   1        2.59        2.40      7.48 o 
  -2  15   1        0.11        6.97      8.45 o 
  -1  15   1        0.01       -3.02      8.07 o 
   0  15   1       23.12       20.31      7.21 o 
   1  15   1        0.06        5.62      8.51 o 
  -8   0   2       43.31       48.95      7.48 o 
  -6   0   2       47.72       46.95      5.67 o 
  -4   0   2      634.80      729.80     33.20 o 
  -2   0   2     1839.11     1666.51     21.07 o 
   0   0   2      439.22      423.56      8.03 o 
   2   0   2       24.43       24.29      2.29 o 
   4   0   2      523.77      505.10      8.60 o 
   6   0   2       12.76        9.31      5.49 o 
   8   0   2       21.29       30.22      8.46 o 
  -9   1   2        1.00        4.50      7.62 o 
  -8   1   2        0.08       -1.40      5.40 o 
  -7   1   2        6.88        9.82      3.98 o 
  -6   1   2      119.26      126.93      5.08 o 
  -5   1   2        7.32        7.00      2.05 o 
  -4   1   2     1432.05     1651.73     33.60 o 
  -3   1   2      360.74      387.17      5.98 o 
  -2   1   2     2096.22     1769.74     25.77 o 
  -1   1   2     2358.37     1772.76     21.78 o 
   0   1   2      506.99      521.22     12.39 o 
   1   1   2     3048.08     2572.24     84.41 o 
   2   1   2      420.08      391.58      3.83 o 
   3   1   2       76.98       79.71      2.04 o 
   4   1   2       60.84       63.43      3.08 o 
   5   1   2       32.47       23.03      2.79 o 
   6   1   2       78.31       74.33      6.86 o 
   7   1   2        8.27        5.39      5.04 o 
   8   1   2       11.05        9.44      7.46 o 
  -9   2   2        0.25        0.03     11.30 o 
  -8   2   2        8.96        7.78      5.05 o 
  -7   2   2      154.91      177.68     13.76 o 
  -6   2   2      154.96      159.82      5.66 o 
  -5   2   2      337.93      349.13      7.73 o 
  -4   2   2     1137.10     1276.60     13.96 o 
  -3   2   2       68.01       65.39      2.83 o 
  -2   2   2      973.91     1166.36     11.13 o 
  -1   2   2      147.25      138.73      5.76 o 
   0   2   2      153.75      152.54      3.57 o 
   1   2   2      200.56      217.49      2.43 o 
   2   2   2      203.57      219.39      5.73 o 
   3   2   2       15.03       17.89      1.51 o 
   4   2   2      262.85      263.34     11.24 o 
   5   2   2       75.29       67.53      4.16 o 
   6   2   2        2.18       -0.63      4.21 o 
   7   2   2       43.27       33.13      5.46 o 
   8   2   2        3.62        9.46      7.29 o 
  -9   3   2       59.77       53.79      9.80 o 
  -8   3   2       86.79       88.22      7.56 o 
  -7   3   2       31.66       31.36      4.54 o 
  -6   3   2      490.73      520.45     12.72 o 
  -5   3   2       87.30       73.76      4.17 o 
  -4   3   2      326.96      313.23      7.67 o 
  -3   3   2        5.72        5.64      2.66 o 
  -2   3   2       30.19       41.30      2.88 o 
  -1   3   2      304.86      326.12      5.51 o 
   0   3   2       33.98       30.72      2.56 o 
   1   3   2     3309.03     2350.81     80.68 o 
   2   3   2       98.26      112.52      3.48 o 
   3   3   2     3786.87     3492.41     44.72 o 
   4   3   2      241.73      227.30      6.91 o 
   5   3   2      318.70      331.44      8.94 o 
   6   3   2        8.97        4.77      3.88 o 
   7   3   2       11.02        5.78      5.45 o 
   8   3   2       52.73       54.91     12.64 o 
  -9   4   2       63.09       52.65     12.17 o 
  -8   4   2        1.07       -0.50      6.19 o 
  -7   4   2      588.04      633.48     19.65 o 
  -6   4   2       10.07       15.01      3.57 o 
  -5   4   2       54.23       55.07      3.65 o 
  -4   4   2        9.05        8.89      2.07 o 
  -3   4   2     1489.27     1685.33     22.95 o 
  -2   4   2       82.28       80.80      3.33 o 
  -1   4   2      584.52      614.33      8.16 o 
   0   4   2      249.53      284.71      6.64 o 
   1   4   2       93.36      105.26      2.00 o 
   2   4   2       32.76       25.25      1.39 o 
   3   4   2      878.04      942.12     18.56 o 
   4   4   2       74.64       69.13      3.75 o 
   5   4   2     1008.01     1059.26     16.68 o 
   6   4   2       38.41       34.41      4.92 o 
   7   4   2       76.32       74.58      7.12 o 
   8   4   2        0.17        3.54      9.19 o 
  -8   5   2       14.25       22.07      9.85 o 
  -7   5   2        3.73        1.90      4.36 o 
  -6   5   2      102.22       99.82      8.92 o 
  -5   5   2      319.86      316.13      8.57 o 
  -4   5   2       79.68       71.63      4.08 o 
  -3   5   2        2.60        0.64      1.98 o 
  -2   5   2       41.13       38.57      2.16 o 
  -1   5   2     1326.32     1350.19     58.24 o 
   0   5   2      104.08      104.38      5.93 o 
   1   5   2       33.62       33.16      2.13 o 
   2   5   2     1700.65     2097.00     22.70 o 
   3   5   2     1357.85     1531.91     16.69 o 
   4   5   2     1257.33     1470.78     23.18 o 
   5   5   2       15.90       15.34      2.68 o 
   6   5   2       51.31       49.80      5.62 o 
   7   5   2      122.33      137.82     10.05 o 
   8   5   2       15.93       14.32      7.72 o 
  -8   6   2        0.85       -1.23     10.32 o 
  -7   6   2      253.35      249.47     12.74 o 
  -6   6   2       59.30       51.41      6.60 o 
  -5   6   2      718.71      709.98     13.91 o 
  -4   6   2      101.79       88.67      4.58 o 
  -3   6   2      128.03      125.01      6.76 o 
  -2   6   2       68.06       65.58      3.42 o 
  -1   6   2       68.54       70.50      2.27 o 
   0   6   2      580.12      617.10     11.51 o 
   1   6   2      594.92      617.23      9.89 o 
   2   6   2      850.82      900.35      9.49 o 
   3   6   2       14.70       13.92      1.24 o 
   4   6   2       33.47       31.36      3.44 o 
   5   6   2      267.93      268.59     11.02 o 
   6   6   2       91.70      102.61      7.84 o 
   7   6   2       42.38       43.89      6.40 o 
   8   6   2        0.55       -2.76      8.99 o 
  -8   7   2        0.27       -0.18      9.34 o 
  -7   7   2       22.63       23.16      5.83 o 
  -6   7   2        0.00        5.08      4.47 o 
  -5   7   2      442.59      437.22     15.06 o 
  -4   7   2       28.21       30.84      2.96 o 
  -3   7   2      975.56     1013.14     19.23 o 
  -2   7   2       13.61       11.78      2.21 o 
  -1   7   2      125.81      118.23      4.57 o 
   0   7   2      289.63      265.58      4.49 o 
   1   7   2       27.45       22.98      1.49 o 
   2   7   2       11.64       12.85      2.22 o 
   3   7   2        4.05        6.63      2.03 o 
   4   7   2      320.67      317.49      8.63 o 
   5   7   2        8.99        8.95      3.06 o 
   6   7   2       88.83       76.73      6.81 o 
   7   7   2        0.04        2.80      7.00 o 
  -8   8   2       17.89        9.85     12.31 o 
  -7   8   2       52.94       66.78      8.29 o 
  -6   8   2      116.41      113.58      8.13 o 
  -5   8   2        8.18       13.76      3.93 o 
  -4   8   2      174.43      166.92      6.65 o 
  -3   8   2       49.39       48.39      4.69 o 
  -2   8   2       18.59       15.88      2.27 o 
  -1   8   2      100.16       95.86      2.77 o 
   0   8   2      189.57      203.75      4.26 o 
   1   8   2        2.07        1.49      0.82 o 
   2   8   2       15.04       18.97      2.78 o 
   3   8   2       22.49       24.97      2.55 o 
   4   8   2        0.01        1.10      2.62 o 
   5   8   2       58.99       52.75      3.85 o 
   6   8   2       13.27        5.43      4.44 o 
   7   8   2        0.63        2.36      7.27 o 
  -7   9   2      101.72      101.32      8.41 o 
  -6   9   2        0.04        2.28      5.83 o 
  -5   9   2      158.65      160.06      9.54 o 
  -4   9   2        7.38        3.92      2.82 o 
  -3   9   2       10.84        8.38      2.52 o 
  -2   9   2       17.61       14.59      3.25 o 
  -1   9   2        1.02        3.14      1.50 o 
   0   9   2       25.65       23.60      1.75 o 
   1   9   2       66.59       57.46      3.81 o 
   2   9   2       10.81       17.63      1.67 o 
   3   9   2      345.35      319.85      7.97 o 
   4   9   2       10.03        5.77      2.86 o 
   5   9   2       98.03       83.55      6.07 o 
   6   9   2        4.53        3.46      6.12 o 
   7   9   2        1.58       -0.80      7.65 o 
  -7  10   2       10.74        9.00     12.34 o 
  -6  10   2        9.18       15.97      6.61 o 
  -5  10   2        3.79        8.26      4.91 o 
  -4  10   2        5.96        7.13      3.10 o 
  -3  10   2        7.70        6.62      2.60 o 
  -2  10   2       55.76       45.44      4.19 o 
  -1  10   2       56.24       51.20      4.42 o 
   0  10   2      160.58      152.52      5.96 o 
   1  10   2      580.97      560.16     11.58 o 
   2  10   2       14.69       11.08      2.56 o 
   3  10   2      525.89      489.14     11.57 o 
   4  10   2       53.64       49.55      3.85 o 
   5  10   2        7.16        4.32      5.62 o 
   6  10   2       58.02       49.03      7.13 o 
  -6  11   2       48.04       45.40      9.34 o 
  -5  11   2       48.41       52.82      8.56 o 
  -4  11   2        3.01        7.73      6.88 o 
  -3  11   2        5.92        9.04      3.21 o 
  -2  11   2       82.69       86.37      5.70 o 
  -1  11   2       53.74       54.00      3.74 o 
   0  11   2       48.02       46.65      3.43 o 
   1  11   2      422.08      411.57     12.16 o 
   2  11   2        9.65        6.83      2.89 o 
   3  11   2      141.48      138.83      6.40 o 
   4  11   2        9.05        3.05      4.35 o 
   5  11   2       16.06       22.89      6.62 o 
   6  11   2        3.19        7.94      8.00 o 
  -5  12   2        9.53        9.46      7.84 o 
  -4  12   2      101.78      130.19     10.33 o 
  -3  12   2       31.87       43.53      6.33 o 
  -2  12   2       46.36       44.95      6.40 o 
  -1  12   2        2.24        5.21      3.67 o 
   0  12   2       47.72       49.29      4.60 o 
   1  12   2        9.43       11.51      3.93 o 
   2  12   2      125.33      123.29      7.14 o 
   3  12   2      106.83       96.61      6.45 o 
   4  12   2       57.22       58.36      5.52 o 
   5  12   2       27.75       14.35     11.58 o 
  -5  13   2      121.27      141.08     11.18 o 
  -4  13   2        5.08        3.75      6.43 o 
  -3  13   2        6.15        2.77      6.91 o 
  -2  13   2        3.63        1.95      5.17 o 
  -1  13   2       41.23       40.69      6.62 o 
   0  13   2       31.67       38.17      6.23 o 
   1  13   2       32.84       31.57      6.17 o 
   2  13   2       21.39       19.27      5.89 o 
   3  13   2       19.46       11.87      6.72 o 
   4  13   2        0.04       -1.37     11.09 o 
  -4  14   2       72.38       67.92      8.30 o 
  -3  14   2        4.79        0.35      9.07 o 
  -2  14   2        2.66        5.64      6.37 o 
  -1  14   2        2.30        3.90      6.31 o 
   0  14   2        1.32       -1.35      6.66 o 
   1  14   2       17.25       20.21      6.26 o 
   2  14   2        3.70        8.51      7.25 o 
   3  14   2       31.12       33.90      7.60 o 
  -2  15   2        4.06        2.82      7.86 o 
  -1  15   2        0.10       -0.82      8.13 o 
   0  15   2        3.53        1.34      7.50 o 
   1  15   2        0.29        2.84      9.25 o 
  -9   0   3       12.77       12.95      9.82 o 
  -7   0   3       24.07       26.03      3.72 o 
  -5   0   3        8.38       13.85      3.65 o 
  -3   0   3        1.72        2.00      3.58 o 
  -1   0   3     1297.90     1379.36     58.75 o 
   1   0   3      436.82      511.06     14.69 o 
   3   0   3      665.48      724.46     16.85 o 
   5   0   3      319.90      336.07     19.10 o 
   7   0   3        2.07       10.05      8.40 o 
  -9   1   3        0.18       -2.13      6.60 o 
  -8   1   3       59.96       59.22      6.15 o 
  -7   1   3       60.01       59.90      3.81 o 
  -6   1   3      150.39      149.19      5.89 o 
  -5   1   3      550.05      598.86     10.70 o 
  -4   1   3      267.84      267.96      6.80 o 
  -3   1   3      256.53      271.97      6.38 o 
  -2   1   3     1389.58     1503.54     21.95 o 
   0   1   3     1935.21     1624.94     43.96 o 
   1   1   3      210.40      213.52      2.62 o 
   2   1   3      240.42      230.06      3.80 o 
   3   1   3       18.26       17.99      1.15 o 
   4   1   3        1.08        0.87      1.12 o 
   5   1   3      318.93      304.58     12.90 o 
   6   1   3        5.53        6.48      4.13 o 
   7   1   3      111.59      124.88      9.58 o 
   8   1   3        5.54       11.89      6.70 o 
  -9   2   3       13.75       15.29      9.32 o 
  -8   2   3       23.83       29.19      7.06 o 
  -7   2   3       27.94       28.79      3.68 o 
  -6   2   3      136.27      146.47      5.80 o 
  -5   2   3       18.38       15.38      2.56 o 
  -4   2   3        5.74        7.42      2.67 o 
  -3   2   3      738.53      888.91     16.02 o 
  -2   2   3     1385.59     1604.29     30.61 o 
  -1   2   3      288.11      318.38      7.10 o 
   0   2   3      629.98      691.07      8.87 o 
   1   2   3       26.23       28.81      1.07 o 
   2   2   3       14.68       15.82      1.50 o 
   3   2   3      679.17      698.78      6.30 o 
   4   2   3       21.82       21.69      1.38 o 
   5   2   3      656.98      649.18     18.76 o 
   6   2   3        1.00        3.20      4.22 o 
   7   2   3       22.01       24.49      4.97 o 
   8   2   3        0.44        2.10      6.85 o 
  -9   3   3        0.69        0.11     11.73 o 
  -8   3   3        0.32        2.33      5.72 o 
  -7   3   3        0.84        1.37      6.39 o 
  -6   3   3        6.92        6.37      2.49 o 
  -5   3   3       50.88       58.61      3.87 o 
  -4   3   3      141.59      125.25      4.97 o 
  -3   3   3       32.84       37.49      3.36 o 
  -2   3   3      184.44      175.90      6.02 o 
  -1   3   3       64.31       61.94      4.20 o 
   0   3   3       24.83       19.89      1.02 o 
   1   3   3       13.59       13.72      1.19 o 
   2   3   3        1.09        3.13      1.01 o 
   3   3   3      564.07      600.72      9.11 o 
   4   3   3        7.49        7.51      1.21 o 
   5   3   3       12.84       14.25      2.34 o 
   6   3   3        0.11        0.64      4.40 o 
   7   3   3       62.81       66.46     11.81 o 
   8   3   3        0.00       -0.04      7.58 o 
  -9   4   3        4.86        2.63      9.35 o 
  -8   4   3       64.11       57.29      6.31 o 
  -7   4   3       53.44       54.75      5.81 o 
  -6   4   3       59.06       62.28      4.33 o 
  -5   4   3       55.17       57.46      4.16 o 
  -4   4   3      296.89      303.14      9.28 o 
  -3   4   3      161.96      171.90      6.46 o 
  -2   4   3        0.08        0.66      2.14 o 
  -1   4   3      328.90      298.68      9.02 o 
   0   4   3      552.80      635.95     13.94 o 
   1   4   3      320.59      339.00      5.09 o 
   2   4   3       13.14        9.74      1.03 o 
   3   4   3      570.76      586.53      9.06 o 
   4   4   3      111.31      107.17      4.22 o 
   5   4   3       23.43       21.28      4.06 o 
   6   4   3      177.09      196.55     11.19 o 
   7   4   3        0.25        1.69      6.32 o 
   8   4   3       11.29       11.21      8.17 o 
  -8   5   3       26.36       19.85      6.44 o 
  -7   5   3      102.48      101.85      9.26 o 
  -6   5   3       30.08       28.28      4.73 o 
  -5   5   3      201.35      201.32      6.56 o 
  -4   5   3       60.82       64.44      4.54 o 
  -3   5   3      187.72      187.30      6.91 o 
  -2   5   3      473.00      481.52      8.81 o 
  -1   5   3      541.47      584.29     16.51 o 
   0   5   3       92.95       89.19      4.65 o 
   1   5   3       14.85       17.72      1.01 o 
   2   5   3       65.77       75.99      2.41 o 
   3   5   3       58.09       51.44      2.68 o 
   4   5   3       50.67       44.89      2.63 o 
   5   5   3       78.88       69.39      5.34 o 
   6   5   3       32.59       34.61      6.52 o 
   7   5   3        4.56        2.81      6.07 o 
   8   5   3       41.70       43.26     13.23 o 
  -8   6   3        7.56        9.07      6.33 o 
  -7   6   3       41.24       42.00      5.16 o 
  -6   6   3      212.59      195.63     10.53 o 
  -5   6   3      677.13      726.50     13.97 o 
  -4   6   3      315.84      318.37      8.00 o 
  -3   6   3     1162.95     1312.25     18.02 o 
  -2   6   3       49.27       47.57      2.01 o 
  -1   6   3        1.98        1.43      0.76 o 
   0   6   3      612.59      603.38     15.72 o 
   1   6   3      248.27      223.30      6.08 o 
   2   6   3      385.02      366.10      5.93 o 
   3   6   3       22.36       22.09      1.99 o 
   4   6   3      558.31      608.22      9.27 o 
   5   6   3       19.13       22.34      3.23 o 
   6   6   3      239.48      249.93     10.02 o 
   7   6   3        0.00       -0.41      6.62 o 
  -8   7   3        0.93       -1.27      7.08 o 
  -7   7   3       21.01       18.52      6.50 o 
  -6   7   3       24.77       26.53      4.25 o 
  -5   7   3      356.40      376.61     10.29 o 
  -4   7   3        9.48        6.59      2.34 o 
  -3   7   3      143.63      127.92      6.87 o 
  -2   7   3        3.12        1.26      1.19 o 
  -1   7   3       51.96       55.09      5.15 o 
   0   7   3      240.39      238.25      6.80 o 
   1   7   3       76.16       80.47      2.71 o 
   2   7   3        2.05        1.99      1.22 o 
   3   7   3       36.32       27.38      2.10 o 
   4   7   3      309.39      298.12      6.68 o 
   5   7   3      266.32      246.51     10.48 o 
   6   7   3       76.37       67.62      5.21 o 
   7   7   3       23.04       15.00      9.56 o 
  -8   8   3       13.95        6.45     12.11 o 
  -7   8   3        0.43       -2.40      6.43 o 
  -6   8   3      116.34      107.83      8.20 o 
  -5   8   3      347.02      330.19     13.30 o 
  -4   8   3      630.38      635.57     13.31 o 
  -3   8   3      751.33      785.03     14.22 o 
  -2   8   3       70.60       65.71      2.89 o 
  -1   8   3      195.23      185.81     13.71 o 
   0   8   3       26.96       29.92      3.18 o 
   1   8   3       94.98       90.52      3.57 o 
   2   8   3      438.86      370.75      8.99 o 
   3   8   3       90.39       93.13      3.59 o 
   4   8   3      115.28       93.72      3.87 o 
   5   8   3       34.10       26.69      3.94 o 
   6   8   3       35.46       34.18      6.02 o 
   7   8   3      130.05      123.44     14.80 o 
  -7   9   3       29.04       24.26      6.40 o 
  -6   9   3       21.31       17.04      5.40 o 
  -5   9   3        2.60        0.61      4.42 o 
  -4   9   3      380.75      381.77     10.63 o 
  -3   9   3      214.16      218.42      7.58 o 
  -2   9   3     1189.02     1318.72     24.94 o 
  -1   9   3      271.20      267.24      9.26 o 
   0   9   3       48.83       54.29      3.91 o 
   1   9   3       28.05       22.82      2.82 o 
   2   9   3      159.71      147.80      6.21 o 
   3   9   3      193.66      170.57      6.74 o 
   4   9   3       40.80       41.35      3.13 o 
   5   9   3      571.13      545.34     16.10 o 
   6   9   3       42.48       35.55      6.61 o 
  -7  10   3        5.51       10.13     11.05 o 
  -6  10   3       73.70       81.82     10.78 o 
  -5  10   3      178.99      185.29     16.27 o 
  -4  10   3        8.81        6.31      4.25 o 
  -3  10   3      103.85       94.05      7.50 o 
  -2  10   3       72.23       60.02      5.58 o 
  -1  10   3       81.41       79.38      5.48 o 
   0  10   3       77.07       67.99      4.37 o 
   1  10   3      135.68      132.38      5.99 o 
   2  10   3        9.93        8.64      2.78 o 
   3  10   3        7.44       11.75      3.03 o 
   4  10   3        4.52        1.44      4.99 o 
   5  10   3       32.95       41.05      5.00 o 
   6  10   3       24.10       22.35     10.44 o 
  -6  11   3       78.79       80.86     11.11 o 
  -5  11   3       18.38       16.71      5.06 o 
  -4  11   3      120.55      114.84      8.50 o 
  -3  11   3        0.53       -1.71      3.90 o 
  -2  11   3       10.41       12.32      3.33 o 
  -1  11   3       15.21       12.21      2.82 o 
   0  11   3        1.96       -0.22      2.72 o 
   1  11   3        5.64        3.54      2.78 o 
   2  11   3       62.23       61.65      4.53 o 
   3  11   3       65.03       73.98      4.78 o 
   4  11   3       81.79       81.01      7.62 o 
   5  11   3        6.09        5.06      6.64 o 
  -5  12   3      101.57      106.35     12.82 o 
  -4  12   3       33.77       44.51      6.27 o 
  -3  12   3       26.51       26.98      5.01 o 
  -2  12   3        3.75        1.92      5.24 o 
  -1  12   3       60.68       60.33      5.28 o 
   0  12   3       40.14       40.89      3.61 o 
   1  12   3       32.93       34.81      3.37 o 
   2  12   3       77.42       76.40      4.93 o 
   3  12   3        1.14        2.56      3.97 o 
   4  12   3        3.31       10.19      6.95 o 
   5  12   3       18.88       28.82      7.91 o 
  -5  13   3       42.88       38.19      7.36 o 
  -4  13   3       92.52       89.42     14.20 o 
  -3  13   3       11.67       10.77      9.81 o 
  -2  13   3       76.70       56.85      7.10 o 
  -1  13   3        3.69       -0.78      6.07 o 
   0  13   3        8.30        6.43      6.06 o 
   1  13   3        6.57        2.70      8.58 o 
   2  13   3       13.51        7.84      6.08 o 
   3  13   3      105.94      133.28     10.23 o 
   4  13   3        6.59        8.32     11.87 o 
  -3  14   3      215.28      230.77     14.67 o 
  -2  14   3       55.48       80.02      8.29 o 
  -1  14   3        2.21        3.52      7.21 o 
   0  14   3       49.39       62.47      7.40 o 
   1  14   3        0.18       -3.54      6.66 o 
   2  14   3       21.04       28.75      7.95 o 
  -1  15   3        0.83        0.68      8.10 o 
   0  15   3       19.46       14.29      7.73 o 
  -8   0   4       14.62       12.22      6.86 o 
  -6   0   4       98.85       99.96      7.35 o 
  -4   0   4      155.15      171.95      8.34 o 
  -2   0   4       38.10       47.01      4.68 o 
   0   0   4        0.26        2.94      1.91 o 
   2   0   4      234.91      239.20      7.43 o 
   4   0   4       54.98       62.03      2.19 o 
   6   0   4      324.36      331.82     21.08 o 
   8   0   4       62.30       75.67     12.13 o 
  -9   1   4        0.13       -4.47      6.71 o 
  -8   1   4       13.38       16.85      4.32 o 
  -7   1   4        8.79        7.85      2.73 o 
  -6   1   4        5.50        5.24      2.53 o 
  -5   1   4       57.96       62.02      4.09 o 
  -4   1   4      499.36      590.11     10.51 o 
  -3   1   4      114.19       98.83      4.60 o 
  -2   1   4       70.93       91.83      4.14 o 
  -1   1   4      226.09      212.87      3.85 o 
   0   1   4      901.11      993.17      5.38 o 
   1   1   4      270.01      285.34      3.46 o 
   2   1   4      384.78      355.30      5.05 o 
   3   1   4        2.19        2.50      0.87 o 
   4   1   4       31.14       30.17      1.53 o 
   5   1   4       14.50       17.35      4.56 o 
   6   1   4        2.36        6.81      4.18 o 
   7   1   4        2.05        0.61      5.87 o 
   8   1   4        7.57       10.09     11.39 o 
  -9   2   4        8.02        6.53     10.69 o 
  -8   2   4        0.85        1.60      4.31 o 
  -7   2   4       55.78       55.94      4.10 o 
  -6   2   4        5.54       10.10      2.66 o 
  -5   2   4      429.42      458.88      9.99 o 
  -4   2   4      144.10      136.46      5.39 o 
  -3   2   4     1039.35     1333.03     14.94 o 
  -2   2   4     2242.50     2309.85     44.24 o 
  -1   2   4      112.70       82.86      2.99 o 
   0   2   4     1525.88     1564.32     40.87 o 
   1   2   4      294.46      293.05      3.82 o 
   2   2   4       15.03       16.12      1.49 o 
   3   2   4      283.82      281.52      4.62 o 
   4   2   4       16.20       13.80      0.82 o 
   5   2   4        2.15        2.36      2.57 o 
   6   2   4        3.44        7.68      4.48 o 
   7   2   4       77.28       74.51      7.89 o 
   8   2   4        0.07       -4.02      8.93 o 
  -9   3   4        2.84        3.48      7.19 o 
  -8   3   4        5.18       16.34      8.10 o 
  -7   3   4        1.34       -1.72      4.42 o 
  -6   3   4        0.09        0.66      2.45 o 
  -5   3   4      119.53      113.60      5.28 o 
  -4   3   4      403.26      422.81      9.45 o 
  -3   3   4     1198.90     1501.27     16.43 o 
  -2   3   4     1824.21     2072.03     27.61 o 
  -1   3   4      849.73     1046.99     13.93 o 
   0   3   4      235.51      236.23      3.00 o 
   1   3   4       26.88       30.63      1.19 o 
   2   3   4        3.06        2.89      0.78 o 
   3   3   4        0.45        2.50      2.09 o 
   4   3   4        7.17        7.04      1.92 o 
   5   3   4      173.22      176.61      6.54 o 
   6   3   4       19.43       19.89      4.37 o 
   7   3   4       39.71       36.69      6.18 o 
   8   3   4       26.45       30.43      7.30 o 
  -9   4   4       14.49       10.36      7.54 o 
  -8   4   4       39.47       42.44      5.61 o 
  -7   4   4        9.56        7.03      4.62 o 
  -6   4   4       89.09       92.76      5.62 o 
  -5   4   4        3.66        4.34      2.60 o 
  -4   4   4      388.25      405.27     10.49 o 
  -3   4   4      152.24      124.98      5.99 o 
  -2   4   4      283.66      278.16     10.17 o 
  -1   4   4      548.88      601.84      7.78 o 
   0   4   4       59.05       67.45      1.70 o 
   1   4   4       41.52       41.87      1.48 o 
   2   4   4       83.03       76.34      2.17 o 
   3   4   4       37.18       36.18      1.98 o 
   4   4   4       18.06       17.59      1.43 o 
   5   4   4        0.01        4.64      2.62 o 
   6   4   4      108.26      107.07     11.64 o 
   7   4   4       35.26       34.33      6.56 o 
  -9   5   4       87.74       98.47     13.10 o 
  -8   5   4       67.47       78.48      7.46 o 
  -7   5   4       42.61       48.56      7.43 o 
  -6   5   4       12.00       12.96      2.94 o 
  -5   5   4       34.24       32.70      3.80 o 
  -4   5   4       28.51       32.16      3.96 o 
  -3   5   4      455.94      473.09     12.93 o 
  -2   5   4      150.83      154.76      4.58 o 
  -1   5   4      336.71      365.22      5.44 o 
   0   5   4       14.94       11.19      2.89 o 
   1   5   4       76.33       73.44      2.14 o 
   2   5   4       11.15        9.12      1.03 o 
   3   5   4        0.13       -0.24      1.49 o 
   4   5   4        7.10        6.20      1.54 o 
   5   5   4       10.28        8.27      2.79 o 
   6   5   4       22.99       23.55      6.46 o 
   7   5   4       32.92       42.65     13.57 o 
  -8   6   4        3.27       11.60      6.18 o 
  -7   6   4      117.72      106.00      8.44 o 
  -6   6   4       30.53       33.36      4.79 o 
  -5   6   4        6.44        7.90      2.45 o 
  -4   6   4       24.70       19.84      3.68 o 
  -3   6   4      331.18      354.31     10.22 o 
  -2   6   4       28.85       27.89      1.50 o 
  -1   6   4       60.98       70.80      4.84 o 
   0   6   4      366.30      364.65      8.18 o 
   1   6   4       14.82       11.45      0.85 o 
   2   6   4       15.19       12.10      1.34 o 
   3   6   4        1.21        2.35      1.59 o 
   4   6   4        9.78       10.54      2.31 o 
   5   6   4       57.47       62.29      4.19 o 
   6   6   4       35.74       37.75      5.69 o 
   7   6   4       62.90       68.77      8.16 o 
  -8   7   4        0.80        2.45      7.55 o 
  -7   7   4       17.69       23.72      5.55 o 
  -6   7   4      292.51      283.11     12.98 o 
  -5   7   4      167.52      169.39      8.77 o 
  -4   7   4      335.14      323.85      8.52 o 
  -3   7   4       14.79       14.31      2.21 o 
  -2   7   4       47.14       40.37      1.65 o 
  -1   7   4      148.03      156.77      6.80 o 
   0   7   4      297.69      296.40      9.17 o 
   1   7   4       45.32       44.49      1.83 o 
   2   7   4      214.08      210.60      5.03 o 
   3   7   4       18.09       17.68      1.88 o 
   4   7   4      524.78      517.78     10.39 o 
   5   7   4       19.62       11.87      3.20 o 
   6   7   4      407.74      387.88     25.41 o 
   7   7   4        3.04       -3.96     12.65 o 
  -8   8   4        2.75        0.33      8.28 o 
  -7   8   4        3.62        3.38      5.50 o 
  -6   8   4       34.64       39.41      4.93 o 
  -5   8   4        2.15        5.41      3.11 o 
  -4   8   4      674.20      707.83     15.13 o 
  -3   8   4       59.83       53.86      4.00 o 
  -2   8   4      538.97      542.73      9.41 o 
  -1   8   4        1.10        2.10      3.56 o 
   0   8   4       13.32       15.31      2.72 o 
   1   8   4       33.05       31.29      3.30 o 
   2   8   4      184.20      193.16      6.81 o 
   3   8   4       40.10       37.89      3.26 o 
   4   8   4        7.60        6.58      3.06 o 
   5   8   4      158.34      161.46      8.56 o 
   6   8   4        5.05       13.26      8.31 o 
  -7   9   4       16.52       15.12      6.79 o 
  -6   9   4        5.97        3.33      5.45 o 
  -5   9   4        0.02        0.14      4.14 o 
  -4   9   4      190.82      190.69      8.79 o 
  -3   9   4       84.44       81.64      4.71 o 
  -2   9   4      183.95      178.62      9.74 o 
  -1   9   4       58.45       62.08      6.67 o 
   0   9   4        0.80        2.33      2.38 o 
   1   9   4        4.54        8.24      2.50 o 
   2   9   4        2.89        6.53      2.82 o 
   3   9   4       19.49       16.86      2.95 o 
   4   9   4        0.05        1.85      3.41 o 
   5   9   4       32.33       29.47      4.59 o 
   6   9   4        1.68        1.52      9.63 o 
  -7  10   4       10.82        5.71     11.93 o 
  -6  10   4        7.98       18.45      8.48 o 
  -5  10   4        4.57        2.81      5.40 o 
  -4  10   4        5.22        3.58      3.27 o 
  -3  10   4       16.31       15.08      4.40 o 
  -2  10   4      490.57      491.45     16.45 o 
  -1  10   4       87.44      101.53      6.41 o 
   0  10   4      666.50      710.70     13.88 o 
   1  10   4        0.78        2.14      2.75 o 
   2  10   4       79.33       85.13      4.97 o 
   3  10   4       70.92       62.21      4.33 o 
   4  10   4        0.10       -0.34      4.39 o 
   5  10   4       62.99       74.27      6.01 o 
  -6  11   4       13.42       18.04      7.23 o 
  -5  11   4       56.09       50.38      6.04 o 
  -4  11   4        3.60        5.68      4.47 o 
  -3  11   4     1621.74     1892.29     34.79 o 
  -2  11   4        1.85        1.56      3.47 o 
  -1  11   4     1556.42     1747.75     23.08 o 
   0  11   4      151.80      156.98      6.84 o 
   1  11   4       41.38       41.65      3.58 o 
   2  11   4      169.14      172.64      7.32 o 
   3  11   4        3.04        3.03      3.63 o 
   4  11   4        0.31       -0.62      5.03 o 
   5  11   4        0.52        1.12      6.89 o 
  -5  12   4      164.55      175.68     17.18 o 
  -4  12   4      177.92      204.39     18.22 o 
  -3  12   4       65.54       67.07      5.88 o 
  -2  12   4       92.19       91.98      6.64 o 
  -1  12   4      110.08      111.16      5.89 o 
   0  12   4       57.07       49.15      3.95 o 
   1  12   4       23.19       20.02      3.51 o 
   2  12   4      158.06      152.33      7.10 o 
   3  12   4       36.36       34.17      4.71 o 
   4  12   4       56.78       55.47      7.49 o 
  -5  13   4        0.28        0.03     11.83 o 
  -4  13   4       38.29       36.22      6.66 o 
  -3  13   4       33.09       37.77      6.81 o 
  -2  13   4       41.37       45.54      6.60 o 
  -1  13   4        0.01       -2.84      4.46 o 
   0  13   4       56.82       52.27      4.99 o 
   1  13   4       41.62       50.64      4.91 o 
   2  13   4        3.87        6.79      5.31 o 
   3  13   4        1.44        1.27      6.58 o 
  -3  14   4        1.16        6.46      7.17 o 
  -2  14   4        6.89        7.42      7.76 o 
  -1  14   4       19.05       16.35      6.53 o 
   0  14   4       33.85       16.41      7.29 o 
   1  14   4       11.96       11.34      7.32 o 
   2  14   4        0.03       -0.72      7.41 o 
  -9   0   5       32.56       23.23     10.85 o 
  -7   0   5       24.57       27.25      4.65 o 
  -5   0   5       93.25       97.69      7.29 o 
  -3   0   5        0.74        4.56      4.02 o 
  -1   0   5      964.96     1038.89     13.51 o 
   1   0   5     1929.52     1776.66    109.38 o 
   3   0   5      121.26      123.07      6.38 o 
   5   0   5       25.46       22.45      6.43 o 
   7   0   5       31.69       42.09      9.37 o 
  -9   1   5        2.70        4.23      7.58 o 
  -8   1   5       17.17       15.93      4.59 o 
  -7   1   5        4.14        3.65      2.95 o 
  -6   1   5       20.12       20.21      3.19 o 
  -5   1   5       39.79       34.95      3.58 o 
  -4   1   5        0.12        1.00      2.82 o 
  -3   1   5       35.27       44.79      3.87 o 
  -2   1   5       43.97       43.74      3.59 o 
  -1   1   5      788.26      960.67     16.63 o 
   0   1   5      131.16      124.38      2.60 o 
   1   1   5      178.46      195.17      2.58 o 
   2   1   5      285.60      272.11      4.27 o 
   3   1   5       44.07       39.54      1.55 o 
   4   1   5      107.53      100.88      3.14 o 
   5   1   5        2.52        2.12      4.50 o 
   6   1   5        2.80        4.54      5.13 o 
   7   1   5        3.59        2.91      6.33 o 
  -9   2   5        0.73        2.64     10.85 o 
  -8   2   5        3.33        4.76      4.32 o 
  -7   2   5       92.44       94.96      5.48 o 
  -6   2   5        3.63        2.82      2.78 o 
  -5   2   5        1.44        3.57      2.60 o 
  -4   2   5        8.15        8.33      2.86 o 
  -3   2   5      922.77     1063.87     16.81 o 
  -2   2   5      564.23      576.93     15.17 o 
  -1   2   5     1708.03     1848.48     65.47 o 
   0   2   5     2172.08     2126.50     99.33 o 
   1   2   5      323.47      320.16      4.44 o 
   2   2   5      491.33      490.14      6.40 o 
   3   2   5       83.63       75.30      2.62 o 
   4   2   5       54.98       46.42      2.11 o 
   5   2   5        0.53        2.30      3.55 o 
   6   2   5        6.40        9.01      5.51 o 
   7   2   5       41.39       31.08      6.63 o 
  -9   3   5        1.04       -0.09     10.35 o 
  -8   3   5       27.27       25.80      5.90 o 
  -7   3   5        1.26       -0.60      3.13 o 
  -6   3   5       11.35       11.86      2.77 o 
  -5   3   5       26.59       25.48      3.26 o 
  -4   3   5       21.45       27.28      3.26 o 
  -3   3   5      254.74      295.14      7.76 o 
  -2   3   5      362.50      374.61      7.34 o 
  -1   3   5     1576.95     1844.43     41.75 o 
   0   3   5      267.69      289.41      4.02 o 
   1   3   5       40.33       42.13      1.92 o 
   2   3   5       20.12       22.91      1.76 o 
   3   3   5       72.11       67.33      2.56 o 
   4   3   5        0.07        2.82      1.97 o 
   5   3   5       10.88       15.50      3.62 o 
   6   3   5        0.71        1.49      5.65 o 
   7   3   5       10.39       10.66      7.15 o 
  -9   4   5       51.40       48.36      8.36 o 
  -8   4   5        0.45        0.18      5.39 o 
  -7   4   5        0.00       -2.03      4.76 o 
  -6   4   5        8.54        8.21      3.29 o 
  -5   4   5        6.03        5.73      2.97 o 
  -4   4   5      140.37      162.46      7.30 o 
  -3   4   5       68.32       63.36      5.03 o 
  -2   4   5      299.93      321.72     12.13 o 
  -1   4   5      607.72      725.43      9.36 o 
   0   4   5       10.45       13.57      1.27 o 
   1   4   5     1339.64     1508.82     25.27 o 
   2   4   5        0.00       -0.03      0.78 o 
   3   4   5      183.63      175.90      4.71 o 
   4   4   5       13.70       15.24      2.13 o 
   5   4   5       53.87       47.81      4.31 o 
   6   4   5        0.16       -1.33      5.77 o 
   7   4   5      102.78      101.10      9.01 o 
  -8   5   5        0.31        0.81      5.77 o 
  -7   5   5       39.07       36.86      6.62 o 
  -6   5   5        1.25        1.47      3.22 o 
  -5   5   5      137.19      139.58      7.12 o 
  -4   5   5      177.33      192.97      8.08 o 
  -3   5   5       35.01       45.42      4.58 o 
  -2   5   5     1861.83     2278.07     42.34 o 
  -1   5   5      264.69      291.44      5.42 o 
   0   5   5     1238.01     1351.08     31.17 o 
   1   5   5        3.17        2.06      1.22 o 
   2   5   5        0.64        0.75      1.06 o 
   3   5   5        5.03        4.58      1.35 o 
   4   5   5      125.95      118.99      5.01 o 
   5   5   5      112.32      107.55      6.63 o 
   6   5   5        9.62       12.73      6.05 o 
   7   5   5       15.27       13.72      7.13 o 
  -8   6   5       31.69       35.50      6.87 o 
  -7   6   5        0.26        0.01      5.54 o 
  -6   6   5        2.61        6.38      3.53 o 
  -5   6   5       51.10       50.76      4.79 o 
  -4   6   5       75.10       71.68      5.60 o 
  -3   6   5      115.65      115.73      5.59 o 
  -2   6   5      121.78      113.54      3.79 o 
  -1   6   5        3.39        3.63      0.96 o 
   0   6   5        5.34        7.23      2.50 o 
   1   6   5        0.93        1.28      1.11 o 
   2   6   5       93.80       91.78      3.01 o 
   3   6   5       43.87       40.98      2.39 o 
   4   6   5        3.22        6.44      2.55 o 
   5   6   5        9.34       12.23      3.30 o 
   6   6   5        0.25       -0.24      5.64 o 
   7   6   5       16.58        7.82     12.42 o 
  -8   7   5      136.32      152.09     10.78 o 
  -7   7   5      454.26      535.19     19.51 o 
  -6   7   5       98.47       83.34      6.17 o 
  -5   7   5      419.05      437.78     10.82 o 
  -4   7   5        7.46        6.17      2.44 o 
  -3   7   5      156.28      145.36      5.56 o 
  -2   7   5        7.19        5.17      0.76 o 
  -1   7   5       16.61       13.70      3.27 o 
   0   7   5      124.40      124.74      5.49 o 
   1   7   5       70.23       63.65      3.50 o 
   2   7   5       45.33       46.79      2.51 o 
   3   7   5       16.24       16.57      2.09 o 
   4   7   5       27.11       28.65      2.71 o 
   5   7   5       12.96       11.62      4.36 o 
   6   7   5        6.46       10.48     10.50 o 
  -8   8   5       10.35        8.03      7.68 o 
  -7   8   5        4.19        9.62      5.97 o 
  -6   8   5       37.59       30.69     11.16 o 
  -5   8   5       14.15       12.18      3.19 o 
  -4   8   5       38.21       37.02      3.03 o 
  -3   8   5      155.38      154.35      5.71 o 
  -2   8   5        1.68        2.09      1.23 o 
  -1   8   5      267.59      277.47      9.64 o 
   0   8   5      119.12      107.71      5.41 o 
   1   8   5       22.39       19.02      2.74 o 
   2   8   5        0.93        4.93      2.50 o 
   3   8   5        2.84        4.09      3.44 o 
   4   8   5       31.40       28.91      4.21 o 
   5   8   5        1.35        6.74      4.59 o 
   6   8   5       20.06       21.42      7.24 o 
  -7   9   5        3.35        5.48     10.56 o 
  -6   9   5       30.09       31.76      8.94 o 
  -5   9   5       61.59       57.54      6.69 o 
  -4   9   5       48.93       44.21      4.52 o 
  -3   9   5      325.44      324.41     14.05 o 
  -2   9   5     1088.01     1185.71     25.88 o 
  -1   9   5      520.36      534.93     32.92 o 
   0   9   5      435.56      444.93     10.88 o 
   1   9   5      180.83      155.55      8.69 o 
   2   9   5        5.58        6.24      2.71 o 
   3   9   5        8.39       14.07      3.89 o 
   4   9   5        1.34       -1.66      4.21 o 
   5   9   5       52.92       43.88      5.19 o 
   6   9   5        0.97        0.04      7.28 o 
  -7  10   5        1.67        5.30     12.05 o 
  -6  10   5        0.52       -3.64     10.12 o 
  -5  10   5        0.08       -0.17      5.78 o 
  -4  10   5      137.38      128.82      7.43 o 
  -3  10   5       69.72       66.77      6.74 o 
  -2  10   5       34.88       36.95      5.38 o 
  -1  10   5      267.74      273.73     10.51 o 
   0  10   5       73.90       65.02      4.56 o 
   1  10   5      206.93      198.05      7.56 o 
   2  10   5        0.58        0.88      3.23 o 
   3  10   5      112.87      117.34      7.48 o 
   4  10   5        0.67        0.98      4.72 o 
   5  10   5       27.49       31.46      8.75 o 
  -6  11   5        0.03        2.59      6.53 o 
  -5  11   5      125.56      131.22      9.86 o 
  -4  11   5       72.27       69.65      7.14 o 
  -3  11   5       89.92       95.69      8.03 o 
  -2  11   5      614.62      703.08     25.50 o 
  -1  11   5        4.45        2.53      3.19 o 
   0  11   5      218.46      232.30     11.13 o 
   1  11   5        8.75        8.69      3.43 o 
   2  11   5        0.10        0.30      3.53 o 
   3  11   5        0.04        0.00      4.55 o 
   4  11   5        3.03       -0.68      5.38 o 
  -5  12   5        4.74        3.89     10.72 o 
  -4  12   5        7.16       10.01      4.43 o 
  -3  12   5       24.21       26.75      5.36 o 
  -2  12   5        5.94        5.03      4.06 o 
  -1  12   5      268.02      286.05      9.71 o 
   0  12   5       53.82       60.19      4.46 o 
   1  12   5      634.76      685.19     15.41 o 
   2  12   5       49.33       52.20      4.22 o 
   3  12   5       87.55       79.92      6.33 o 
   4  12   5       90.89      109.96      7.64 o 
  -4  13   5        0.17       -5.22      7.36 o 
  -3  13   5       14.58       13.08      6.61 o 
  -2  13   5      214.32      208.42     10.37 o 
  -1  13   5        0.00        3.26      5.11 o 
   0  13   5      177.05      170.09      9.07 o 
   1  13   5      161.48      180.67      8.10 o 
   2  13   5        4.29        4.71      5.31 o 
   3  13   5       77.06       84.18      6.61 o 
  -3  14   5       40.66       48.06      7.40 o 
  -2  14   5       18.01       13.36      6.82 o 
  -1  14   5       61.36       76.35      8.08 o 
   0  14   5      134.84      131.83     10.72 o 
   1  14   5       59.37       71.87      8.43 o 
  -8   0   6      123.67      123.76      9.16 o 
  -6   0   6      156.87      193.73     10.75 o 
  -4   0   6      611.71      626.96     16.86 o 
  -2   0   6      427.37      484.69     10.54 o 
   0   0   6     1738.04     1981.57     20.87 o 
   2   0   6        8.34        5.44      2.13 o 
   4   0   6       29.14       22.83      3.12 o 
   6   0   6       10.20        4.72      7.98 o 
  -9   1   6       51.89       51.32      6.80 o 
  -8   1   6        0.38       -0.60      3.81 o 
  -7   1   6      129.44      129.95      6.51 o 
  -6   1   6       33.77       26.50      3.59 o 
  -5   1   6       14.29       16.97      3.24 o 
  -4   1   6      107.17      108.72      5.48 o 
  -3   1   6       22.22       29.58      3.55 o 
  -2   1   6       95.05      100.06      4.23 o 
  -1   1   6      200.31      194.23      4.55 o 
   0   1   6     1770.32     2030.32     36.96 o 
   1   1   6     1051.91     1147.42     13.74 o 
   2   1   6      896.12      929.63     12.97 o 
   3   1   6      645.45      654.17      5.41 o 
   4   1   6        0.56        0.38      1.85 o 
   5   1   6      107.08      102.64      6.84 o 
   6   1   6       21.26       26.80      5.94 o 
   7   1   6        2.51       -0.82      7.98 o 
  -9   2   6       44.47       48.29      7.60 o 
  -8   2   6      193.67      185.78      9.74 o 
  -7   2   6        8.31        6.61      3.16 o 
  -6   2   6      154.33      138.60      6.53 o 
  -5   2   6      228.17      231.65      7.88 o 
  -4   2   6       97.28       99.68      5.34 o 
  -3   2   6      163.33      137.64      5.81 o 
  -2   2   6      292.55      314.11      6.92 o 
  -1   2   6      129.05      126.58      3.83 o 
   0   2   6        6.81        3.66      1.54 o 
   1   2   6        7.44        7.85      1.11 o 
   2   2   6      320.12      345.32      5.25 o 
   3   2   6       15.19       13.00      1.33 o 
   4   2   6      135.34      134.27      6.53 o 
   5   2   6        5.72       -1.02      3.69 o 
   6   2   6       32.03       39.45      9.07 o 
   7   2   6        4.72        1.80      7.57 o 
  -9   3   6        0.70        4.73      6.89 o 
  -8   3   6        3.83        2.73      4.84 o 
  -7   3   6        1.12       -0.07      3.00 o 
  -6   3   6        1.61        2.86      2.96 o 
  -5   3   6        0.06        0.23      2.84 o 
  -4   3   6       11.65       12.95      3.20 o 
  -3   3   6       36.76       44.45      4.05 o 
  -2   3   6      132.24      171.02      5.46 o 
  -1   3   6      139.39      154.25      4.19 o 
   0   3   6       33.44       47.75      2.63 o 
   1   3   6       28.63       29.78      1.76 o 
   2   3   6        1.11        0.48      1.20 o 
   3   3   6        5.10        4.79      1.41 o 
   4   3   6        2.84        3.33      2.77 o 
   5   3   6      113.10      118.07      7.16 o 
   6   3   6       24.40       20.98      5.82 o 
   7   3   6      109.68      139.68     10.84 o 
  -9   4   6        0.48       -1.57     10.18 o 
  -8   4   6       61.57       48.53      6.14 o 
  -7   4   6        3.93        5.57      3.79 o 
  -6   4   6      294.30      301.06      9.58 o 
  -5   4   6        8.73        5.82      2.90 o 
  -4   4   6      150.54      156.73      6.70 o 
  -3   4   6        1.24        2.78      2.87 o 
  -2   4   6       11.09       12.28      3.03 o 
  -1   4   6       15.77       13.08      2.12 o 
   0   4   6      148.60      146.14      3.47 o 
   1   4   6      104.40       87.57      2.78 o 
   2   4   6      310.58      305.49      5.58 o 
   3   4   6        5.47        4.74      1.40 o 
   4   4   6      109.78      117.65      4.82 o 
   5   4   6       38.87       42.79      4.22 o 
   6   4   6        2.23       -1.63      6.11 o 
   7   4   6       23.41       35.87      7.27 o 
  -8   5   6      119.84      134.30     10.20 o 
  -7   5   6       46.01       41.80      6.14 o 
  -6   5   6      121.12      128.05      7.40 o 
  -5   5   6       13.93       14.43      3.56 o 
  -4   5   6       39.86       39.86      4.72 o 
  -3   5   6      109.73      122.90      5.86 o 
  -2   5   6      229.78      241.33      5.93 o 
  -1   5   6      445.72      471.74      6.10 o 
   0   5   6       23.34       21.63      1.24 o 
   1   5   6       59.90       57.93      3.65 o 
   2   5   6       37.81       30.07      1.75 o 
   3   5   6       41.79       42.59      3.03 o 
   4   5   6        0.14        0.01      2.49 o 
   5   5   6        1.47       -3.43      4.04 o 
   6   5   6        0.02       -1.16      6.64 o 
   7   5   6        2.45        1.59      8.39 o 
  -8   6   6        0.64       -1.98      6.97 o 
  -7   6   6       27.38       18.08      5.99 o 
  -6   6   6       12.34       13.84      3.97 o 
  -5   6   6      214.38      220.28      9.49 o 
  -4   6   6       58.20       57.26      5.48 o 
  -3   6   6      256.58      247.56      8.20 o 
  -2   6   6        1.59        2.44      1.21 o 
  -1   6   6      173.03      176.84      3.51 o 
   0   6   6      819.40      913.89     14.24 o 
   1   6   6      680.52      687.72     17.76 o 
   2   6   6      385.60      416.77      8.17 o 
   3   6   6       19.42       20.55      2.52 o 
   4   6   6       29.87       31.54      2.74 o 
   5   6   6       40.70       44.26      4.47 o 
   6   6   6       22.69       17.39      7.36 o 
  -8   7   6      113.19      122.57      9.81 o 
  -7   7   6        0.24        0.64      5.17 o 
  -6   7   6       34.39       27.64      3.80 o 
  -5   7   6        7.80        5.27      3.52 o 
  -4   7   6      217.80      223.01      8.30 o 
  -3   7   6       54.29       52.50      4.51 o 
  -2   7   6       47.45       39.24      2.41 o 
  -1   7   6       94.95       71.24      5.46 o 
   0   7   6      445.59      418.43     11.77 o 
   1   7   6       83.11       80.55      3.88 o 
   2   7   6      919.33      939.90     14.61 o 
   3   7   6      106.11      107.04      7.16 o 
   4   7   6       94.62       95.52      5.57 o 
   5   7   6        4.54        1.20      5.91 o 
   6   7   6        0.50        0.01      6.99 o 
  -7   8   6        7.09        1.59      5.91 o 
  -6   8   6       10.31        4.86      4.42 o 
  -5   8   6        1.62        1.54      3.02 o 
  -4   8   6       49.05       44.04      3.31 o 
  -3   8   6        6.75       10.31      3.79 o 
  -2   8   6      358.38      354.44     11.63 o 
  -1   8   6      333.45      343.64     11.17 o 
   0   8   6     1849.30     2173.79     33.17 o 
   1   8   6      303.70      293.38      9.37 o 
   2   8   6      432.51      461.40     10.81 o 
   3   8   6        0.10       -0.82      3.71 o 
   4   8   6        0.94        0.09      4.23 o 
   5   8   6        3.39        0.34      6.00 o 
   6   8   6        2.68        5.97      9.00 o 
  -7   9   6        0.62       -7.41      9.50 o 
  -6   9   6       94.54      100.66     13.42 o 
  -5   9   6        2.80        4.79      4.12 o 
  -4   9   6      430.02      437.28     12.64 o 
  -3   9   6       40.28       36.01      4.61 o 
  -2   9   6      586.16      580.47     15.38 o 
  -1   9   6      194.97      194.77      8.88 o 
   0   9   6       35.89       34.85      3.37 o 
   1   9   6        3.13        3.67      2.77 o 
   2   9   6        7.84        7.15      2.82 o 
   3   9   6        2.99        0.68      4.21 o 
   4   9   6        5.02        6.99      4.46 o 
   5   9   6        8.89        1.26      8.80 o 
  -7  10   6       87.29       99.98     13.54 o 
  -6  10   6        0.57        3.45      6.62 o 
  -5  10   6      126.53      141.68      9.44 o 
  -4  10   6       16.04       17.19      3.94 o 
  -3  10   6       33.53       28.15      7.73 o 
  -2  10   6      177.49      179.57     12.21 o 
  -1  10   6       76.26       69.78      5.59 o 
   0  10   6       79.33       77.22      4.97 o 
   1  10   6       30.47       29.41      3.15 o 
   2  10   6       11.83       16.08      3.85 o 
   3  10   6       61.58       52.92      5.06 o 
   4  10   6       24.49       24.35      5.53 o 
   5  10   6        3.52        5.04     11.87 o 
  -6  11   6        1.27       -2.11      6.66 o 
  -5  11   6        3.28       -0.34      6.56 o 
  -4  11   6        1.93        4.91      4.26 o 
  -3  11   6       37.08       28.18      4.91 o 
  -2  11   6       31.99       30.55      7.66 o 
  -1  11   6      257.35      250.15      9.18 o 
   0  11   6       73.13       80.46      5.14 o 
   1  11   6        0.68        0.40      3.23 o 
   2  11   6       15.06       13.87      4.52 o 
   3  11   6       62.37       76.37      6.27 o 
   4  11   6        8.34        5.55      6.12 o 
  -5  12   6       21.97       19.71      6.64 o 
  -4  12   6        0.63       -0.76      4.72 o 
  -3  12   6       34.09       43.23      5.73 o 
  -2  12   6       20.80       15.52      4.28 o 
  -1  12   6        3.53        3.31      3.94 o 
   0  12   6       83.54       82.68      5.42 o 
   1  12   6       18.03       17.49      4.04 o 
   2  12   6        8.20       11.64      4.85 o 
   3  12   6        0.15        1.53      6.10 o 
  -4  13   6        1.91       -1.17     11.48 o 
  -3  13   6        3.28       -2.49      7.20 o 
  -2  13   6        0.05       -0.44      5.80 o 
  -1  13   6       44.05       43.98      4.41 o 
   0  13   6        5.46        7.18      4.15 o 
   1  13   6       25.53       28.78      4.77 o 
   2  13   6        0.21       -5.89      5.91 o 
  -2  14   6       16.03       22.70      7.09 o 
  -1  14   6       25.92       31.80      7.55 o 
   0  14   6      193.47      212.62     13.77 o 
  -9   0   7        0.00        2.54     11.89 o 
  -7   0   7      305.75      313.81     14.63 o 
  -5   0   7      531.61      567.71     17.88 o 
  -3   0   7       38.60       47.80      5.82 o 
  -1   0   7       41.40       47.88      4.04 o 
   1   0   7       31.22       35.96      1.93 o 
   3   0   7       16.04       15.77      2.53 o 
   5   0   7       14.28       13.15      6.16 o 
   7   0   7       32.92       40.50     12.12 o 
  -9   1   7      114.85      124.49     10.53 o 
  -8   1   7       85.30       68.83      5.14 o 
  -7   1   7       64.61       61.65      6.35 o 
  -6   1   7      206.33      199.82      8.05 o 
  -5   1   7       48.77       47.51      4.47 o 
  -4   1   7        8.23       11.11      3.23 o 
  -3   1   7      289.49      315.99      8.50 o 
  -2   1   7      396.76      423.49      7.40 o 
  -1   1   7      520.34      558.07      7.96 o 
   0   1   7        1.60        2.43      1.46 o 
   1   1   7      466.98      493.77      5.11 o 
   2   1   7      125.92      118.81      3.33 o 
   3   1   7       59.79       56.91      3.01 o 
   4   1   7       17.49       15.76      2.68 o 
   5   1   7       34.08       35.88      4.04 o 
   6   1   7       18.19       12.04      5.66 o 
   7   1   7       16.89       10.69      7.66 o 
  -9   2   7       55.54       47.40      6.41 o 
  -8   2   7        3.02        5.49      3.91 o 
  -7   2   7       30.74       25.66      3.49 o 
  -6   2   7      162.37      173.68      7.63 o 
  -5   2   7      249.48      276.37      8.98 o 
  -4   2   7      483.06      509.02     11.61 o 
  -3   2   7      619.23      631.95     12.02 o 
  -2   2   7        0.07        0.74      2.12 o 
  -1   2   7       45.48       35.00      2.54 o 
   0   2   7        1.33        1.25      1.41 o 
   1   2   7        4.38        6.37      1.26 o 
   2   2   7     1048.11     1191.80     11.77 o 
   3   2   7        5.83        7.43      1.36 o 
   4   2   7      476.39      484.48     14.10 o 
   5   2   7        4.95        7.94      4.39 o 
   6   2   7        0.82        1.02      6.35 o 
   7   2   7       12.60        4.15      8.51 o 
  -9   3   7        0.61       -0.85      7.17 o 
  -8   3   7      126.32      128.55      8.36 o 
  -7   3   7      129.76      119.82      6.62 o 
  -6   3   7      380.87      350.00     10.64 o 
  -5   3   7       69.95       59.22      4.91 o 
  -4   3   7      144.55      130.37      6.71 o 
  -3   3   7       58.68       64.27      4.15 o 
  -2   3   7       99.41      112.83      4.19 o 
  -1   3   7       75.96       81.44      3.39 o 
   0   3   7      556.39      613.56      8.23 o 
   1   3   7        6.39        6.71      1.31 o 
   2   3   7        6.45        6.67      1.53 o 
   3   3   7       45.92       49.71      2.41 o 
   4   3   7      335.14      333.14     10.23 o 
   5   3   7       47.90       37.22      4.31 o 
   6   3   7       96.34       87.75      8.17 o 
  -8   4   7       32.95       28.60      6.22 o 
  -7   4   7        0.31        2.06      4.05 o 
  -6   4   7      117.01      120.05      6.52 o 
  -5   4   7        0.22        3.02      3.15 o 
  -4   4   7      332.20      352.60      9.90 o 
  -3   4   7      182.65      176.89      6.20 o 
  -2   4   7      590.10      595.41      9.78 o 
  -1   4   7      146.56      139.36      3.99 o 
   0   4   7       18.45       18.63      1.81 o 
   1   4   7       29.61       32.92      2.21 o 
   2   4   7      402.76      407.88      7.06 o 
   3   4   7       83.35       81.57      4.36 o 
   4   4   7       38.82       34.08      3.40 o 
   5   4   7       15.04       14.51      4.53 o 
   6   4   7       33.67       24.80      7.95 o 
  -8   5   7       28.14       25.86      6.11 o 
  -7   5   7      111.90      110.59      7.35 o 
  -6   5   7       68.51       50.23      4.96 o 
  -5   5   7       23.53       15.74      3.80 o 
  -4   5   7       11.07       15.50      3.97 o 
  -3   5   7       27.71       21.14      3.51 o 
  -2   5   7       12.69       12.40      1.92 o 
  -1   5   7        2.00        2.82      1.27 o 
   0   5   7       92.86       76.85      2.83 o 
   1   5   7      502.04      473.93      7.25 o 
   2   5   7        3.22        2.52      2.10 o 
   3   5   7      552.63      570.24     11.58 o 
   4   5   7       67.20       63.55      4.55 o 
   5   5   7       30.04       25.55      4.23 o 
   6   5   7        0.35        2.18      5.25 o 
  -8   6   7      190.26      200.44     20.20 o 
  -7   6   7       74.21       66.43      7.94 o 
  -6   6   7        3.51        1.84      3.66 o 
  -5   6   7       43.12       44.26      5.37 o 
  -4   6   7       42.29       33.22      4.13 o 
  -3   6   7       56.81       55.30      4.63 o 
  -2   6   7        7.81        7.56      1.79 o 
  -1   6   7      634.37      619.84      6.45 o 
   0   6   7      258.66      266.38      8.48 o 
   1   6   7      701.92      700.93     10.69 o 
   2   6   7      819.00      806.78     13.36 o 
   3   6   7       17.51       16.74      2.63 o 
   4   6   7      229.25      223.26     13.21 o 
   5   6   7       13.15       12.01      5.10 o 
   6   6   7       12.13       16.03      7.04 o 
  -8   7   7       16.91       24.62      8.07 o 
  -7   7   7       49.51       46.18      6.43 o 
  -6   7   7        3.68        5.70      4.10 o 
  -5   7   7        0.06        1.67      4.09 o 
  -4   7   7      163.55      164.69      7.50 o 
  -3   7   7        0.24        1.28      3.07 o 
  -2   7   7        0.02        1.24      3.26 o 
  -1   7   7       63.77       57.17      5.16 o 
   0   7   7      756.62      752.23     14.43 o 
   1   7   7       11.97        9.29      2.07 o 
   2   7   7      478.53      477.44     20.51 o 
   3   7   7       14.15       13.45      3.40 o 
   4   7   7       25.97       29.98      6.07 o 
   5   7   7       26.34       25.34      4.88 o 
   6   7   7        0.01       -4.52      7.72 o 
  -7   8   7        3.77        1.15      7.48 o 
  -6   8   7      143.78      155.85      8.95 o 
  -5   8   7       17.59       21.63      3.42 o 
  -4   8   7       20.94       18.85      3.41 o 
  -3   8   7       16.39       16.43      3.22 o 
  -2   8   7      153.30      143.18      7.91 o 
  -1   8   7        2.97        4.42      3.06 o 
   0   8   7       18.51       17.72      2.89 o 
   1   8   7       62.97       60.60      3.55 o 
   2   8   7        0.58        4.20      3.49 o 
   3   8   7       40.28       33.68      4.19 o 
   4   8   7       44.21       51.50      6.44 o 
   5   8   7       13.31        6.88      6.37 o 
  -7   9   7       70.82       66.39     11.91 o 
  -6   9   7       16.98       24.24      5.82 o 
  -5   9   7       38.78       39.46      4.12 o 
  -4   9   7        6.34        6.58      3.30 o 
  -3   9   7      235.49      242.24     10.58 o 
  -2   9   7      192.33      192.09      9.30 o 
  -1   9   7       34.74       29.69      3.95 o 
   0   9   7       62.25       59.47      3.77 o 
   1   9   7        0.04       -0.86      2.82 o 
   2   9   7      223.14      226.03     10.22 o 
   3   9   7        6.69       12.45      4.47 o 
   4   9   7      179.81      181.44      9.68 o 
   5   9   7       34.20       35.81      8.07 o 
  -6  10   7       83.36      118.66     16.17 o 
  -5  10   7        1.26        5.78      5.13 o 
  -4  10   7        6.08        7.79      4.26 o 
  -3  10   7       41.31       37.44      4.77 o 
  -2  10   7        5.05        8.96      4.35 o 
  -1  10   7        8.75        7.49      3.64 o 
   0  10   7      110.28      106.38      5.88 o 
   1  10   7       32.33       31.57      3.53 o 
   2  10   7        2.35        0.52      4.48 o 
   3  10   7       35.05       28.20      5.34 o 
   4  10   7       36.49       35.71      5.86 o 
  -6  11   7       40.18       47.65      7.56 o 
  -5  11   7       14.78       16.77      5.00 o 
  -4  11   7       43.55       44.41      6.43 o 
  -3  11   7        0.34       -1.07      4.85 o 
  -2  11   7       11.36       11.45      5.45 o 
  -1  11   7       26.10       28.06      3.66 o 
   0  11   7      130.09      150.72      9.12 o 
   1  11   7       17.54       21.22      4.07 o 
   2  11   7      239.93      272.32     18.18 o 
   3  11   7        5.37       -0.16      5.46 o 
  -5  12   7       56.83       66.73      7.44 o 
  -4  12   7       57.05       52.88      5.34 o 
  -3  12   7       48.34       50.83      7.99 o 
  -2  12   7       23.29       28.73      4.58 o 
  -1  12   7        0.69       -2.32      3.94 o 
   0  12   7        0.28       -1.40      3.97 o 
   1  12   7       27.99       39.46      5.36 o 
   2  12   7       81.83       89.71      6.88 o 
   3  12   7        0.10       -1.29      6.63 o 
  -3  13   7       29.51       28.40      5.96 o 
  -2  13   7        0.36       -3.32      5.31 o 
  -1  13   7       11.25       10.00      4.37 o 
   0  13   7       10.84       10.65      5.19 o 
   1  13   7        0.15       -1.33      5.46 o 
  -8   0   8      128.16      137.76     10.33 o 
  -6   0   8       37.30       28.36      5.69 o 
  -4   0   8      759.82      770.38     20.29 o 
  -2   0   8       57.91       52.48      4.88 o 
   0   0   8       93.62       95.68      4.45 o 
   2   0   8        5.83        4.17      2.63 o 
   4   0   8       34.97       32.19      4.06 o 
   6   0   8      167.79      171.78     16.53 o 
  -9   1   8       20.99       13.84      6.17 o 
  -8   1   8        1.50       -1.32      4.44 o 
  -7   1   8       69.63       69.82      5.23 o 
  -6   1   8       14.78       13.63      3.32 o 
  -5   1   8      407.53      399.81     11.11 o 
  -4   1   8       69.46       63.65      4.87 o 
  -3   1   8      769.49      818.01     11.42 o 
  -2   1   8       83.62       78.75      3.80 o 
  -1   1   8      489.57      516.73      8.16 o 
   0   1   8      179.94      170.52      4.04 o 
   1   1   8       67.38       65.90      2.08 o 
   2   1   8        2.94        3.17      1.37 o 
   3   1   8       12.05       10.57      1.84 o 
   4   1   8      327.65      336.26      8.16 o 
   5   1   8       17.59       22.76      4.61 o 
   6   1   8       77.47       75.94     12.18 o 
  -9   2   8        0.81       -1.74      6.20 o 
  -8   2   8       46.57       53.62      4.91 o 
  -7   2   8      140.02      132.94      7.23 o 
  -6   2   8      132.47      129.50      7.24 o 
  -5   2   8      277.26      290.92      9.55 o 
  -4   2   8       87.47       71.87      5.28 o 
  -3   2   8      114.25      108.84      4.55 o 
  -2   2   8        1.82        0.24      2.20 o 
  -1   2   8       33.34       29.07      2.53 o 
   0   2   8      128.19      126.09      3.50 o 
   1   2   8       94.79       91.47      2.80 o 
   2   2   8      256.31      261.89      5.43 o 
   3   2   8      232.20      217.43      6.01 o 
   4   2   8        9.57       10.56      3.07 o 
   5   2   8       27.95       26.09      4.65 o 
   6   2   8       93.44       86.37      8.27 o 
  -8   3   8        0.00       -1.48      4.42 o 
  -7   3   8      280.61      263.79     10.15 o 
  -6   3   8        0.41        1.56      3.24 o 
  -5   3   8      881.08      878.35     16.59 o 
  -4   3   8       45.83       43.04      4.37 o 
  -3   3   8        3.72        1.97      2.81 o 
  -2   3   8      461.58      478.49      8.40 o 
  -1   3   8      362.46      360.70      6.29 o 
   0   3   8      251.08      250.69      5.36 o 
   1   3   8       24.67       24.88      2.18 o 
   2   3   8       64.03       58.97      2.93 o 
   3   3   8       10.33       11.37      2.84 o 
   4   3   8      166.56      171.14      7.55 o 
   5   3   8       37.77       35.88      4.20 o 
   6   3   8        3.90        6.71      8.11 o 
  -8   4   8        2.81        0.95      6.19 o 
  -7   4   8      404.97      401.43     12.45 o 
  -6   4   8        2.35       -1.69      3.33 o 
  -5   4   8       47.60       38.80      4.58 o 
  -4   4   8        1.17        3.03      3.03 o 
  -3   4   8      671.46      693.45     10.76 o 
  -2   4   8       28.31       28.69      2.96 o 
  -1   4   8       37.65       38.54      2.50 o 
   0   4   8      455.91      468.91      7.64 o 
   1   4   8      118.23      113.44      3.91 o 
   2   4   8      555.20      564.08      8.82 o 
   3   4   8     1094.16     1225.23     33.22 o 
   4   4   8       95.59       91.73      6.42 o 
   5   4   8      480.90      510.13     14.17 o 
   6   4   8        5.87        3.80      5.84 o 
  -8   5   8       90.90       90.57      9.03 o 
  -7   5   8      171.98      158.70     12.76 o 
  -6   5   8      259.44      236.85     10.62 o 
  -5   5   8      328.70      287.28     11.45 o 
  -4   5   8       12.06        4.21      3.27 o 
  -3   5   8       60.92       63.99      4.03 o 
  -2   5   8       94.87       83.50      4.04 o 
  -1   5   8       84.03       76.57      3.21 o 
   0   5   8      124.00      120.28      3.81 o 
   1   5   8      409.56      405.53      7.15 o 
   2   5   8       60.75       64.50      3.87 o 
   3   5   8      277.59      304.06     27.01 o 
   4   5   8        5.73        5.01      4.40 o 
   5   5   8        0.53        1.88      5.10 o 
   6   5   8        5.45        2.96      8.88 o 
  -8   6   8       25.97       23.71      7.27 o 
  -7   6   8        4.82        0.33      4.73 o 
  -6   6   8        2.01        2.61      3.90 o 
  -5   6   8      110.52      103.90      7.34 o 
  -4   6   8        2.22       -0.78      3.51 o 
  -3   6   8      193.57      187.17      6.22 o 
  -2   6   8      143.91      137.04      4.98 o 
  -1   6   8        1.54        1.03      1.90 o 
   0   6   8      198.23      195.97      5.57 o 
   1   6   8        5.81        4.02      2.00 o 
   2   6   8       27.33       30.47      3.78 o 
   3   6   8        3.25        0.55      3.56 o 
   4   6   8       18.50       14.35      5.65 o 
   5   6   8       77.99       77.41      8.36 o 
  -8   7   8       17.01        7.05     18.77 o 
  -7   7   8        0.10        6.66      7.30 o 
  -6   7   8       18.94       19.02      4.26 o 
  -5   7   8       26.60       18.82      3.45 o 
  -4   7   8        0.07        0.89      3.29 o 
  -3   7   8       34.39       30.97      4.03 o 
  -2   7   8       10.73        9.23      3.07 o 
  -1   7   8       38.82       32.91      4.25 o 
   0   7   8        6.93        3.97      2.78 o 
   1   7   8        0.99        0.87      2.32 o 
   2   7   8        0.05        3.02      3.69 o 
   3   7   8       95.25       90.24      6.34 o 
   4   7   8       30.50       41.37      6.76 o 
   5   7   8       69.59       64.08      7.64 o 
  -7   8   8       19.42       13.72      7.10 o 
  -6   8   8       23.57       22.94      4.24 o 
  -5   8   8        0.00        3.35      3.75 o 
  -4   8   8       24.46       26.33      3.87 o 
  -3   8   8        2.09        4.06      3.28 o 
  -2   8   8       24.09       20.53      4.05 o 
  -1   8   8        6.30       12.15      3.50 o 
   0   8   8      128.98      117.85      6.06 o 
   1   8   8       18.53       15.31      2.98 o 
   2   8   8        2.08        1.13      3.85 o 
   3   8   8        1.67        7.07      4.37 o 
   4   8   8       16.89       16.50      7.26 o 
   5   8   8        6.73       -1.60      8.46 o 
  -7   9   8        4.09       10.72      7.89 o 
  -6   9   8      101.45      103.98      6.56 o 
  -5   9   8       26.55       21.43      3.87 o 
  -4   9   8       50.72       46.41      4.60 o 
  -3   9   8      172.93      169.17      8.05 o 
  -2   9   8       26.56       23.11      4.10 o 
  -1   9   8      101.54      107.37     11.06 o 
   0   9   8       33.16       36.06      3.09 o 
   1   9   8       55.66       59.68      5.57 o 
   2   9   8        0.57        0.06      4.41 o 
   3   9   8       24.37       32.46      5.07 o 
   4   9   8       54.25       62.50      7.55 o 
  -6  10   8        9.14       11.37      7.78 o 
  -5  10   8      210.98      235.92      9.86 o 
  -4  10   8       41.89       47.60      4.41 o 
  -3  10   8       65.73       57.95      4.82 o 
  -2  10   8       33.17       35.71      7.27 o 
  -1  10   8        0.46        4.20      3.68 o 
   0  10   8       31.09       30.44      3.66 o 
   1  10   8        1.72       -1.54      4.47 o 
   2  10   8      106.32      130.86      8.16 o 
   3  10   8       12.46       11.11      5.15 o 
  -5  11   8       24.26       31.92      5.66 o 
  -4  11   8       66.22       79.90      6.55 o 
  -3  11   8       50.64       51.62      5.48 o 
  -2  11   8        3.91        8.82      5.92 o 
  -1  11   8      130.32      153.53      7.52 o 
   0  11   8       12.96        9.01      4.34 o 
   1  11   8        1.75        0.19      5.18 o 
   2  11   8       33.32       22.49      5.10 o 
   3  11   8       75.59       87.07      7.46 o 
  -4  12   8        8.27       10.34      5.49 o 
  -3  12   8        9.74       10.68      6.92 o 
  -2  12   8        2.87        2.59      5.10 o 
  -1  12   8        0.91        2.21      4.39 o 
   0  12   8       49.07       49.01      4.70 o 
   1  12   8       34.36       24.24      5.98 o 
   2  12   8       12.59       12.93      6.33 o 
  -3  13   8      127.67      133.49     10.91 o 
  -2  13   8        0.62        0.79      5.12 o 
  -1  13   8       15.86       12.68      5.39 o 
   0  13   8        2.49        1.87      6.33 o 
  -7   0   9      135.40      120.23     10.05 o 
  -5   0   9     2090.80     2511.69    142.21 o 
  -3   0   9     3322.79     3868.02     48.63 o 
  -1   0   9      815.31      800.15     15.20 o 
   1   0   9      486.09      496.78      9.43 o 
   3   0   9      232.94      231.25      9.24 o 
   5   0   9       89.91       93.06      8.31 o 
  -8   1   9       14.78       15.57      4.22 o 
  -7   1   9       15.91       18.71      3.84 o 
  -6   1   9       29.75       27.90      4.18 o 
  -5   1   9       24.88       21.73      4.02 o 
  -4   1   9        0.50        3.29      3.52 o 
  -3   1   9      286.40      285.83      7.21 o 
  -2   1   9      496.28      504.73      8.90 o 
  -1   1   9      143.08      135.74      4.64 o 
   0   1   9      369.43      379.08      6.22 o 
   1   1   9       25.83       28.08      1.75 o 
   2   1   9        4.44        6.10      2.09 o 
   3   1   9      185.88      184.14      5.83 o 
   4   1   9        5.50        3.07      3.56 o 
   5   1   9      524.35      545.27     16.98 o 
   6   1   9        0.78        4.89      8.46 o 
  -8   2   9       42.54       34.82      4.69 o 
  -7   2   9       30.40       26.82      3.99 o 
  -6   2   9      200.88      185.93      8.49 o 
  -5   2   9      306.09      311.76     10.33 o 
  -4   2   9       17.33       14.32      3.31 o 
  -3   2   9      451.72      442.61     11.13 o 
  -2   2   9        1.85        0.53      2.19 o 
  -1   2   9      158.56      146.90      4.36 o 
   0   2   9       11.02       11.18      1.63 o 
   1   2   9      227.78      219.23      5.30 o 
   2   2   9       88.03       85.96      3.97 o 
   3   2   9       10.91       11.97      2.50 o 
   4   2   9      253.60      248.95      8.03 o 
   5   2   9        4.10        2.09      5.20 o 
   6   2   9       63.41       65.79      8.22 o 
  -8   3   9        0.63        2.67      4.74 o 
  -7   3   9      361.75      387.15     12.40 o 
  -6   3   9       65.55       63.29      5.54 o 
  -5   3   9      581.26      578.14     14.00 o 
  -4   3   9       74.67       70.66      4.82 o 
  -3   3   9       42.71       41.90      3.31 o 
  -2   3   9        5.11        5.34      2.16 o 
  -1   3   9      417.53      409.19      7.49 o 
   0   3   9       12.31       12.98      1.81 o 
   1   3   9        0.00        0.39      1.75 o 
   2   3   9        1.16        3.32      2.07 o 
   3   3   9        1.01        5.35      3.88 o 
   4   3   9        3.84        8.25      5.76 o 
   5   3   9       63.08       61.70      4.95 o 
  -8   4   9       89.75      106.52      9.78 o 
  -7   4   9        5.02        0.43      4.33 o 
  -6   4   9       14.35       13.53      3.69 o 
  -5   4   9        5.71        7.33      3.55 o 
  -4   4   9       74.06       65.63      4.63 o 
  -3   4   9        4.14        4.67      2.36 o 
  -2   4   9        3.96        1.77      2.25 o 
  -1   4   9       40.78       32.76      2.41 o 
   0   4   9       99.63       93.04      4.17 o 
   1   4   9       15.22       18.23      1.87 o 
   2   4   9      198.68      206.58      5.59 o 
   3   4   9       25.64       20.04      5.21 o 
   4   4   9        0.13        0.13      5.55 o 
   5   4   9        8.13        5.47      5.18 o 
  -8   5   9        1.26       -1.85      8.10 o 
  -7   5   9       41.06       31.89      4.64 o 
  -6   5   9        6.45        4.73      4.10 o 
  -5   5   9       96.40       90.07      5.99 o 
  -4   5   9       92.55       73.23      5.66 o 
  -3   5   9        5.07        5.36      2.47 o 
  -2   5   9      123.61      113.86      4.94 o 
  -1   5   9       19.86       18.22      1.84 o 
   0   5   9       17.40       14.92      1.81 o 
   1   5   9        0.35        2.08      1.84 o 
   2   5   9       61.40       58.85      4.76 o 
   3   5   9        1.99        5.80      5.84 o 
   4   5   9      219.54      233.53     14.45 o 
   5   5   9       67.55       80.91      8.70 o 
  -8   6   9       28.36       20.39     12.76 o 
  -7   6   9        0.14        1.91      5.31 o 
  -6   6   9       19.34       18.49      4.59 o 
  -5   6   9      370.61      348.38     14.04 o 
  -4   6   9       40.11       26.77      3.87 o 
  -3   6   9      558.70      521.37     10.95 o 
  -2   6   9       69.39       52.08      3.39 o 
  -1   6   9        1.88        2.01      2.94 o 
   0   6   9        7.65        5.84      2.75 o 
   1   6   9      316.24      287.80      8.85 o 
   2   6   9        4.14        4.89      3.68 o 
   3   6   9       84.70       91.38      9.83 o 
   4   6   9        2.04        2.30      5.74 o 
   5   6   9        9.58       12.44      7.02 o 
  -7   7   9        3.68        7.35      5.46 o 
  -6   7   9       35.75       28.56      4.20 o 
  -5   7   9       12.91       12.90      3.81 o 
  -4   7   9        0.61        4.33      3.43 o 
  -3   7   9       22.30       15.84      3.43 o 
  -2   7   9      208.79      181.16      7.87 o 
  -1   7   9       11.19        7.00      3.06 o 
   0   7   9      170.96      163.77      7.13 o 
   1   7   9       55.56       64.41      4.41 o 
   2   7   9       24.94       20.43      3.98 o 
   3   7   9       11.34       10.12      5.63 o 
   4   7   9       21.18       27.44      6.22 o 
  -7   8   9        1.88        2.44      6.20 o 
  -6   8   9       71.91       78.60      5.83 o 
  -5   8   9        3.51        2.70      4.11 o 
  -4   8   9      420.71      390.52     12.37 o 
  -3   8   9        1.59       -0.13      3.58 o 
  -2   8   9      371.83      341.25     11.04 o 
  -1   8   9        1.32        6.23      3.39 o 
   0   8   9       78.37       72.28      5.02 o 
   1   8   9       52.08       45.79      4.83 o 
   2   8   9        3.97       -0.50      4.83 o 
   3   8   9      163.55      184.86     12.77 o 
   4   8   9        5.16        6.05      7.89 o 
  -6   9   9        8.36       12.07      5.00 o 
  -5   9   9        0.40        2.91      4.28 o 
  -4   9   9        7.77        3.33      3.97 o 
  -3   9   9       66.09       53.53      4.90 o 
  -2   9   9       79.62       68.16      6.10 o 
  -1   9   9       30.71       28.03      3.80 o 
   0   9   9       79.94       75.60      4.38 o 
   1   9   9        1.55        3.47      4.72 o 
   2   9   9        0.78        3.22      4.91 o 
   3   9   9       32.89       45.00      7.00 o 
  -6  10   9        0.03        1.01      6.52 o 
  -5  10   9       77.31       87.89      6.13 o 
  -4  10   9       27.02       34.83      4.55 o 
  -3  10   9       20.30       23.75      3.84 o 
  -2  10   9       68.86       62.35      5.86 o 
  -1  10   9       39.04       35.40      3.99 o 
   0  10   9       12.50        7.21      4.04 o 
   1  10   9       28.67       26.40      4.99 o 
   2  10   9        0.71        0.83      5.63 o 
   3  10   9        0.52        1.88      7.90 o 
  -5  11   9       20.73       15.96      6.62 o 
  -4  11   9       19.55       17.99      5.20 o 
  -3  11   9       17.91       21.42      4.17 o 
  -2  11   9       49.71       49.38      5.35 o 
  -1  11   9       20.94       14.38      4.27 o 
   0  11   9       28.16       27.29      5.57 o 
   1  11   9        7.69       11.09      5.26 o 
   2  11   9       26.22       29.21      5.75 o 
  -3  12   9       19.93       22.22      5.01 o 
  -2  12   9        0.54        2.04      5.93 o 
  -1  12   9        4.48        4.40      5.52 o 
   0  12   9       14.25        8.84      5.99 o 
   1  12   9        2.95        4.14      6.64 o 
  -8   0  10        0.59        2.36      6.88 o 
  -6   0  10        4.76       -0.99      5.47 o 
  -4   0  10     1220.26     1285.84     23.36 o 
  -2   0  10      757.03      768.90     16.33 o 
   0   0  10      370.63      379.43      9.28 o 
   2   0  10      713.36      774.00     17.41 o 
   4   0  10       82.01       79.03      8.55 o 
  -8   1  10       47.95       47.35      4.83 o 
  -7   1  10        8.05        9.25      5.02 o 
  -6   1  10      148.39      155.24      8.08 o 
  -5   1  10       10.63        8.66      3.64 o 
  -4   1  10      573.09      586.30     11.12 o 
  -3   1  10       97.84       93.45      4.55 o 
  -2   1  10        0.04        1.30      2.27 o 
  -1   1  10        6.70        8.73      1.95 o 
   0   1  10       59.25       61.43      2.81 o 
   1   1  10        0.00        0.93      2.16 o 
   2   1  10        0.78        2.50      2.35 o 
   3   1  10       35.96       29.76      3.03 o 
   4   1  10       61.16       57.85      4.74 o 
   5   1  10        6.52        0.28      9.50 o 
  -8   2  10       12.66       12.48      5.38 o 
  -7   2  10      113.42      117.14      7.13 o 
  -6   2  10       14.24       13.49      3.90 o 
  -5   2  10        8.04        8.21      3.38 o 
  -4   2  10      287.71      286.23      7.86 o 
  -3   2  10      140.73      130.53      5.36 o 
  -2   2  10      755.64      802.48     11.90 o 
  -1   2  10      340.58      338.30      6.84 o 
   0   2  10      254.59      245.67      5.31 o 
   1   2  10        0.04        2.88      1.90 o 
   2   2  10      100.60       99.39      4.37 o 
   3   2  10       50.64       49.62      3.62 o 
   4   2  10       15.10       19.14      4.50 o 
   5   2  10       50.37       52.14      9.51 o 
  -8   3  10       29.10       22.80      5.13 o 
  -7   3  10       11.81       14.04      4.65 o 
  -6   3  10      147.67      140.96      7.73 o 
  -5   3  10       15.18       14.32      3.22 o 
  -4   3  10      302.95      286.05      7.93 o 
  -3   3  10      720.90      736.16     12.02 o 
  -2   3  10      507.09      514.82      9.58 o 
  -1   3  10      483.50      452.41      7.84 o 
   0   3  10      294.58      308.97      6.67 o 
   1   3  10        2.82        3.18      1.98 o 
   2   3  10      118.00      112.13      4.64 o 
   3   3  10       13.97       14.15      3.00 o 
   4   3  10      101.63      109.88      9.73 o 
   5   3  10        0.11        0.24      7.64 o 
  -8   4  10       72.95       82.24      6.01 o 
  -7   4  10       14.96       11.00      4.07 o 
  -6   4  10        2.06       -4.99      4.17 o 
  -5   4  10       20.42       20.34      3.52 o 
  -4   4  10       24.99       18.21      2.82 o 
  -3   4  10       23.25       18.17      2.65 o 
  -2   4  10       64.50       50.94      3.78 o 
  -1   4  10      273.95      282.13      6.75 o 
   0   4  10       78.73       76.46      3.38 o 
   1   4  10      180.64      172.90      5.05 o 
   2   4  10        4.73        3.98      2.72 o 
   3   4  10       17.90       13.79      4.34 o 
   4   4  10        0.14        1.15      4.92 o 
   5   4  10        0.32       -3.46      7.44 o 
  -8   5  10       50.90       42.71      7.77 o 
  -7   5  10        0.20       -1.01      5.06 o 
  -6   5  10      149.20      156.40      8.07 o 
  -5   5  10        7.39       11.05      3.61 o 
  -4   5  10       77.14       71.73      4.66 o 
  -3   5  10      237.54      202.37      6.99 o 
  -2   5  10       20.29       16.23      2.24 o 
  -1   5  10      495.54      446.98      9.04 o 
   0   5  10       81.17       79.41      3.86 o 
   1   5  10       43.27       40.32      2.89 o 
   2   5  10        0.48        0.87      4.98 o 
   3   5  10       16.44       17.44      5.53 o 
   4   5  10       44.12       43.65     11.08 o 
  -7   6  10       29.21       26.86      5.63 o 
  -6   6  10        2.76        0.07      4.50 o 
  -5   6  10       71.45       61.04      5.59 o 
  -4   6  10        0.39        3.68      3.58 o 
  -3   6  10       25.27       16.57      3.56 o 
  -2   6  10        1.96        3.01      3.31 o 
  -1   6  10       13.37       10.84      2.86 o 
   0   6  10        8.99        4.66      2.78 o 
   1   6  10        1.70        1.95      3.25 o 
   2   6  10       38.87       37.17      5.99 o 
   3   6  10       57.42       56.66      7.54 o 
   4   6  10        5.75        8.29      6.16 o 
  -7   7  10        9.27       10.75      5.14 o 
  -6   7  10       29.81       33.52      4.57 o 
  -5   7  10       12.56       17.47      4.22 o 
  -4   7  10       33.48       34.09      4.31 o 
  -3   7  10        7.07        3.32      3.59 o 
  -2   7  10        0.57        0.97      3.23 o 
  -1   7  10      213.88      204.87      7.67 o 
   0   7  10        0.27        2.40      3.25 o 
   1   7  10      228.37      222.97     10.31 o 
   2   7  10        1.47        1.00      6.03 o 
   3   7  10        2.42       -0.56      6.74 o 
   4   7  10       29.54       31.50      7.27 o 
  -6   8  10        0.37        1.13      4.93 o 
  -5   8  10       36.11       30.89      4.84 o 
  -4   8  10      206.55      182.33      8.72 o 
  -3   8  10        6.25        3.23      3.74 o 
  -2   8  10      225.64      212.06      8.97 o 
  -1   8  10        9.12       12.03      3.79 o 
   0   8  10        5.90        3.96      3.60 o 
   1   8  10        4.74        2.64      4.67 o 
   2   8  10      100.10      102.01     10.97 o 
   3   8  10        1.84        1.20      7.75 o 
  -6   9  10        4.65        4.18      5.20 o 
  -5   9  10       29.18       29.68      4.62 o 
  -4   9  10        3.22        1.52      4.39 o 
  -3   9  10        1.16        2.04      4.12 o 
  -2   9  10      149.29      131.26      7.46 o 
  -1   9  10       24.42       19.33      4.03 o 
   0   9  10      223.05      230.39      9.19 o 
   1   9  10       19.92       16.74      5.56 o 
   2   9  10        4.65        6.48      6.72 o 
   3   9  10        3.79        3.90      6.40 o 
  -5  10  10        2.72        3.60      4.81 o 
  -4  10  10        1.64        0.80      4.86 o 
  -3  10  10      119.10      122.05      7.24 o 
  -2  10  10       32.76       35.23      4.42 o 
  -1  10  10       93.47       87.96      5.77 o 
   0  10  10       11.66       18.04      5.18 o 
   1  10  10        0.05       -1.24      5.75 o 
   2  10  10        0.12        2.77      7.03 o 
  -4  11  10       29.92       36.87      5.08 o 
  -3  11  10        0.26        1.25      4.65 o 
  -2  11  10       13.20       21.89      4.49 o 
  -1  11  10       49.03       62.41      5.08 o 
   0  11  10        1.24        0.75      6.06 o 
   1  11  10       47.09       43.84      6.64 o 
  -7   0  11       69.86       86.14      9.32 o 
  -5   0  11      182.25      178.54      9.70 o 
  -3   0  11      221.27      221.95      9.78 o 
  -1   0  11      252.62      253.64      8.26 o 
   1   0  11        1.44       -0.19      3.53 o 
   3   0  11       69.74       56.15      6.63 o 
  -8   1  11        0.14        3.16      5.45 o 
  -7   1  11      207.71      228.19     10.24 o 
  -6   1  11        9.00       10.06      4.27 o 
  -5   1  11      119.45      118.09      5.73 o 
  -4   1  11       30.70       31.13      3.31 o 
  -3   1  11       31.09       29.58      3.25 o 
  -2   1  11      599.07      575.20     10.51 o 
  -1   1  11        2.17        0.88      1.94 o 
   0   1  11      410.76      397.60      7.03 o 
   1   1  11       43.03       42.52      3.02 o 
   2   1  11        0.38       -1.25      2.70 o 
   3   1  11        9.45        8.09      3.41 o 
   4   1  11       64.65       68.54      5.24 o 
  -8   2  11       10.72       13.34      5.73 o 
  -7   2  11       95.15       88.26      6.37 o 
  -6   2  11      102.89       97.00      6.76 o 
  -5   2  11      136.65      121.61      5.74 o 
  -4   2  11       21.13       18.37      3.03 o 
  -3   2  11      249.65      250.64      7.29 o 
  -2   2  11       73.01       62.45      3.79 o 
  -1   2  11        1.11        1.96      1.92 o 
   0   2  11       22.36       19.52      2.15 o 
   1   2  11      162.19      166.28      5.81 o 
   2   2  11       24.35       29.29      2.76 o 
   3   2  11       77.40       88.65      4.94 o 
   4   2  11        1.14       -0.18      5.06 o 
  -8   3  11        6.95       14.32      6.07 o 
  -7   3  11        0.41       -0.85      4.99 o 
  -6   3  11       33.99       32.33      3.95 o 
  -5   3  11       79.62       75.02      4.64 o 
  -4   3  11        0.19       -2.15      2.72 o 
  -3   3  11       96.11      104.20      4.88 o 
  -2   3  11      516.38      474.56      9.66 o 
  -1   3  11        0.95        1.38      1.97 o 
   0   3  11      416.83      398.19      7.91 o 
   1   3  11        0.90        1.54      2.57 o 
   2   3  11       33.45       31.27      3.20 o 
   3   3  11       38.47       35.78      3.66 o 
   4   3  11       18.49       16.68      6.88 o 
  -7   4  11       11.18       10.76      4.89 o 
  -6   4  11        6.35        5.41      3.75 o 
  -5   4  11       74.23       73.84      4.61 o 
  -4   4  11       21.07       13.93      2.86 o 
  -3   4  11       13.65       10.39      2.59 o 
  -2   4  11       60.63       69.92      3.78 o 
  -1   4  11      221.60      265.75      6.49 o 
   0   4  11      376.48      402.60      8.02 o 
   1   4  11       86.74       91.00      4.31 o 
   2   4  11       42.76       39.59      3.91 o 
   3   4  11       12.05       14.43      5.32 o 
   4   4  11        0.09       -2.04      6.63 o 
  -7   5  11        4.43        4.23      4.75 o 
  -6   5  11        1.32        1.07      4.35 o 
  -5   5  11       59.26       59.92      4.53 o 
  -4   5  11       16.25       14.44      3.01 o 
  -3   5  11      168.15      135.35      6.03 o 
  -2   5  11      314.21      318.86      8.84 o 
  -1   5  11      359.71      346.84      9.78 o 
   0   5  11       31.76       30.09      3.19 o 
   1   5  11      335.68      345.64     11.64 o 
   2   5  11      131.64      120.71      8.19 o 
   3   5  11       92.44       91.22      7.27 o 
   4   5  11       39.99       43.45      6.44 o 
  -7   6  11       51.44       61.65      5.64 o 
  -6   6  11        2.17       -1.13      4.30 o 
  -5   6  11        1.86        5.63      4.20 o 
  -4   6  11      140.34      155.25      8.10 o 
  -3   6  11       27.06       20.79      3.88 o 
  -2   6  11       27.27       23.12      3.75 o 
  -1   6  11        9.26       10.93      3.08 o 
   0   6  11      258.84      282.77      8.81 o 
   1   6  11        0.08        2.93      3.79 o 
   2   6  11      168.33      181.39     12.99 o 
   3   6  11        0.89        5.23      9.07 o 
  -6   7  11        3.04       -0.66      5.14 o 
  -5   7  11       24.61       22.64      4.10 o 
  -4   7  11       39.92       38.67      4.70 o 
  -3   7  11        8.76       11.92      3.92 o 
  -2   7  11       38.13       30.33      4.02 o 
  -1   7  11        5.63        8.11      3.34 o 
   0   7  11      138.17      146.94      6.54 o 
   1   7  11       11.53       13.91      4.73 o 
   2   7  11        0.05        1.73      6.08 o 
   3   7  11        4.23        2.10      7.31 o 
  -6   8  11       29.96       31.66      5.08 o 
  -5   8  11       14.41       17.54      4.97 o 
  -4   8  11        1.86        4.42      4.10 o 
  -3   8  11       30.02       32.06      4.27 o 
  -2   8  11       14.07       14.99      3.78 o 
  -1   8  11        1.25       -0.37      3.59 o 
   0   8  11       40.01       35.24      4.18 o 
   1   8  11       74.54       99.94      7.18 o 
   2   8  11      133.98      154.75     12.18 o 
  -5   9  11       11.95       11.26      4.79 o 
  -4   9  11        0.22        3.44      4.77 o 
  -3   9  11        3.80       -5.17      4.60 o 
  -2   9  11        4.00        3.69      3.88 o 
  -1   9  11       50.22       66.01      4.68 o 
   0   9  11        9.54       16.44      5.47 o 
   1   9  11       59.58       48.91      6.26 o 
   2   9  11        6.51        5.98      8.82 o 
  -4  10  11       19.28       12.52      5.28 o 
  -3  10  11        0.68        5.49      5.31 o 
  -2  10  11      147.45      165.84      7.70 o 
  -1  10  11        0.03       -2.20      4.61 o 
   0  10  11      198.60      244.42     11.92 o 
   1  10  11        6.10        8.69      6.65 o 
  -2  11  11       33.58       32.94      4.82 o 
  -1  11  11        8.34        8.60      6.45 o 
  -6   0  12       92.93       94.60      7.72 o 
  -4   0  12      520.66      554.91     16.38 o 
  -2   0  12      177.63      173.75      8.67 o 
   0   0  12      142.76      123.59      7.30 o 
   2   0  12      201.29      206.45      9.74 o 
   4   0  12        8.58        7.05      8.19 o 
  -7   1  12        0.28       -0.13      4.95 o 
  -6   1  12       41.12       44.92      4.09 o 
  -5   1  12       10.27       10.49      3.05 o 
  -4   1  12        1.28        1.02      2.84 o 
  -3   1  12       47.06       49.58      3.67 o 
  -2   1  12       26.18       23.09      2.70 o 
  -1   1  12      136.76      138.40      4.51 o 
   0   1  12        9.58       11.28      2.70 o 
   1   1  12      131.75      133.40      5.40 o 
   2   1  12      151.76      151.34      5.87 o 
   3   1  12       10.34       12.92      4.58 o 
   4   1  12       27.57       34.15      5.44 o 
  -7   2  12        0.25        4.77      4.66 o 
  -6   2  12       87.40       90.40      5.34 o 
  -5   2  12       19.18       15.61      3.34 o 
  -4   2  12      106.33      107.27      5.27 o 
  -3   2  12        0.42        2.92      2.74 o 
  -2   2  12      197.86      188.16      5.78 o 
  -1   2  12        0.23       -0.83      2.17 o 
   0   2  12      291.19      262.19      7.49 o 
   1   2  12       12.94       12.97      2.82 o 
   2   2  12       22.20       23.40      3.49 o 
   3   2  12       31.36       32.02      4.20 o 
   4   2  12       17.62       17.78      7.00 o 
  -7   3  12        1.02        7.92      5.89 o 
  -6   3  12        1.34        7.88      3.49 o 
  -5   3  12        3.87        5.54      3.10 o 
  -4   3  12       31.69       31.19      3.66 o 
  -3   3  12       38.13       33.75      3.01 o 
  -2   3  12       67.38       62.50      3.44 o 
  -1   3  12      252.59      248.90      6.63 o 
   0   3  12        2.13        0.96      2.71 o 
   1   3  12       63.97       57.86      3.58 o 
   2   3  12       22.17       26.17      3.54 o 
   3   3  12        4.71        3.76      4.47 o 
  -7   4  12       35.22       33.75      4.43 o 
  -6   4  12        0.18       -1.35      3.60 o 
  -5   4  12      166.89      154.20      6.50 o 
  -4   4  12        7.53        4.70      2.91 o 
  -3   4  12        0.87        1.95      2.72 o 
  -2   4  12       55.07       55.37      4.17 o 
  -1   4  12       20.70       20.11      3.07 o 
   0   4  12        7.02        3.82      2.92 o 
   1   4  12        0.28        0.36      3.86 o 
   2   4  12        0.96        4.93      5.45 o 
   3   4  12        0.08        2.61      5.46 o 
  -7   5  12       76.54       82.18      6.32 o 
  -6   5  12        3.25        2.50      4.40 o 
  -5   5  12        2.38        1.03      4.23 o 
  -4   5  12        0.80        1.05      4.22 o 
  -3   5  12       69.99       68.52      5.55 o 
  -2   5  12        1.24        1.19      3.75 o 
  -1   5  12       27.97       20.59      3.22 o 
   0   5  12       66.23       71.89      4.45 o 
   1   5  12      130.10      137.79      8.82 o 
   2   5  12        2.37        2.66      5.45 o 
   3   5  12       30.62       32.35      5.78 o 
  -6   6  12        8.43       16.59      5.20 o 
  -5   6  12       16.20       13.37      5.10 o 
  -4   6  12       19.18       16.90      3.70 o 
  -3   6  12       38.63       48.92      4.72 o 
  -2   6  12       58.91       54.74      4.82 o 
  -1   6  12       51.88       50.13      4.11 o 
   0   6  12      146.47      137.98      6.48 o 
   1   6  12      195.68      198.00     10.83 o 
   2   6  12        0.19        3.93      5.77 o 
  -6   7  12        4.70        6.15      5.16 o 
  -5   7  12        9.78       15.06      4.82 o 
  -4   7  12        4.47        4.98      4.37 o 
  -3   7  12        7.35        5.83      4.11 o 
  -2   7  12        5.14        0.10      4.26 o 
  -1   7  12        9.41        9.48      3.43 o 
   0   7  12      247.75      265.19      9.11 o 
   1   7  12       47.40       56.56      6.25 o 
   2   7  12      370.70      450.55     17.17 o 
  -5   8  12       17.56       18.29      5.30 o 
  -4   8  12        1.73        4.74      4.44 o 
  -3   8  12       63.05       61.68      5.26 o 
  -2   8  12        0.20       -0.61      3.98 o 
  -1   8  12       76.83      104.96      6.10 o 
   0   8  12       14.21       16.95      4.78 o 
   1   8  12        2.20        7.38      6.16 o 
  -4   9  12        4.68        3.25      4.84 o 
  -3   9  12        1.23        2.11      5.23 o 
  -2   9  12        1.34       -0.96      4.23 o 
  -1   9  12        4.26        6.76      4.26 o 
   0   9  12       65.73       67.11      5.55 o 
  -2  10  12        1.09        6.67      4.42 o 
  -7   0  13        7.94        4.79      6.08 o 
  -5   0  13       50.27       46.32      6.43 o 
  -3   0  13        3.17       -0.89      3.88 o 
  -1   0  13       42.04       32.38      4.21 o 
   1   0  13      170.09      143.26      8.40 o 
   3   0  13       31.93       27.66      6.95 o 
  -7   1  13       29.96       31.00      4.57 o 
  -6   1  13        6.77        3.54      3.78 o 
  -5   1  13       20.26       22.67      3.49 o 
  -4   1  13        3.73        1.99      2.99 o 
  -3   1  13       64.91       58.87      3.93 o 
  -2   1  13       49.91       46.15      2.86 o 
  -1   1  13        0.92       -1.73      2.97 o 
   0   1  13       50.83       44.27      3.20 o 
   1   1  13        0.00        1.30      3.27 o 
   2   1  13       22.22       24.52      4.21 o 
   3   1  13       22.10       25.36      5.02 o 
  -7   2  13       38.76       39.79      4.23 o 
  -6   2  13       52.28       64.33      4.53 o 
  -5   2  13       31.07       25.81      3.59 o 
  -4   2  13       68.73       63.23      4.18 o 
  -3   2  13       46.74       48.25      3.48 o 
  -2   2  13       53.84       53.77      3.25 o 
  -1   2  13       61.83       67.42      3.54 o 
   0   2  13        5.85        6.29      3.04 o 
   1   2  13       21.52       22.55      3.29 o 
   2   2  13       11.54       12.34      4.14 o 
   3   2  13       41.81       47.83      6.55 o 
  -7   3  13      114.84      139.65      6.80 o 
  -6   3  13        1.17        0.98      3.74 o 
  -5   3  13       90.47      111.96      5.68 o 
  -4   3  13        0.07        0.83      3.22 o 
  -3   3  13        5.88        6.16      3.14 o 
  -2   3  13       13.91       13.92      2.58 o 
  -1   3  13       20.46       19.53      2.99 o 
   0   3  13      143.10      162.60      6.90 o 
   1   3  13        8.09        8.65      3.56 o 
   2   3  13      108.10      118.11      8.06 o 
  -6   4  13       48.59       47.14      4.18 o 
  -5   4  13       20.35       18.97      3.46 o 
  -4   4  13       10.35       10.10      3.21 o 
  -3   4  13       26.55       27.86      4.02 o 
  -2   4  13        3.55        9.48      3.48 o 
  -1   4  13        3.75        2.84      3.54 o 
   0   4  13        0.52        0.78      3.92 o 
   1   4  13        3.33        3.03      5.67 o 
   2   4  13       44.69       48.90      6.27 o 
  -6   5  13       37.54       44.42      5.24 o 
  -5   5  13       53.89       73.23      5.82 o 
  -4   5  13       10.79        8.81      3.97 o 
  -3   5  13        1.69       -0.48      4.23 o 
  -2   5  13       11.06       12.31      3.58 o 
  -1   5  13        0.09        0.08      3.75 o 
   0   5  13       24.07       30.64      4.11 o 
   1   5  13        6.47        5.64      5.54 o 
   2   5  13       21.02       32.68      6.49 o 
  -5   6  13        2.18       -0.49      4.72 o 
  -4   6  13        0.45       -2.76      5.19 o 
  -3   6  13       32.21       28.91      4.85 o 
  -2   6  13        1.58        0.97      4.11 o 
  -1   6  13        0.06        1.19      4.12 o 
   0   6  13        0.00        3.82      6.02 o 
   1   6  13        0.11        2.99      5.77 o 
  -5   7  13        0.32        1.10      5.40 o 
  -4   7  13        0.78        1.92      4.82 o 
  -3   7  13       12.72        6.62      4.45 o 
  -2   7  13        1.00        2.90      4.42 o 
  -1   7  13       60.79       63.12      4.66 o 
   0   7  13       18.58       20.52      5.62 o 
   1   7  13      150.44      165.61     10.93 o 
  -4   8  13       13.15       21.33      5.69 o 
  -3   8  13        1.47        0.40      5.25 o 
  -2   8  13        1.96        1.28      5.02 o 
  -1   8  13        6.15        3.67      4.61 o 
   0   8  13        0.01        0.91      5.86 o 
  -6   0  14        3.70        7.76      6.62 o 
  -4   0  14       79.60       84.72      6.81 o 
  -2   0  14       61.61       75.81      5.10 o 
   0   0  14        0.54        1.47      5.04 o 
   2   0  14        0.21        1.87      7.88 o 
  -6   1  14       50.34       45.85      4.48 o 
  -5   1  14        3.44        4.51      3.57 o 
  -4   1  14       33.09       33.83      3.58 o 
  -3   1  14       12.05       11.06      3.50 o 
  -2   1  14        5.62        4.29      3.09 o 
  -1   1  14        9.65        8.00      3.31 o 
   0   1  14        7.02        7.54      3.26 o 
   1   1  14        2.03        0.35      4.07 o 
   2   1  14        1.96        3.28      5.43 o 
  -6   2  14       25.31       32.35      4.65 o 
  -5   2  14       27.07       33.30      3.93 o 
  -4   2  14        1.01        1.11      3.66 o 
  -3   2  14      124.22      140.58      6.01 o 
  -2   2  14        0.53       -1.83      3.03 o 
  -1   2  14       41.23       40.81      3.34 o 
   0   2  14       14.32       15.78      3.63 o 
   1   2  14        3.33       -0.59      4.84 o 
  -6   3  14       93.88      112.75      5.89 o 
  -5   3  14      119.82      116.05      5.88 o 
  -4   3  14       37.97       48.50      3.94 o 
  -3   3  14        2.96       -0.15      3.52 o 
  -2   3  14        7.02        9.78      3.28 o 
  -1   3  14       46.08       43.40      4.76 o 
   0   3  14        3.60       -0.59      4.58 o 
   1   3  14       13.19       12.80      5.91 o 
  -5   4  14        0.36        1.77      4.52 o 
  -4   4  14       29.79       21.54      4.54 o 
  -3   4  14        2.41        2.54      4.73 o 
  -2   4  14        4.23        4.65      4.20 o 
  -1   4  14       12.01       14.03      5.08 o 
   0   4  14        1.64        1.89      4.52 o 
   1   4  14       12.94       15.73      6.15 o 
  -5   5  14      140.94      164.15      8.88 o 
  -4   5  14        7.38        6.61      5.09 o 
  -3   5  14       30.71       29.58      4.88 o 
  -2   5  14        1.99        4.57      4.41 o 
  -1   5  14        0.52        2.22      5.14 o 
   0   5  14       29.97       29.66      5.72 o 
  -4   6  14        1.76        4.80      5.57 o 
  -3   6  14        0.00       -0.06      5.33 o 
  -2   6  14        5.53        9.73      4.19 o 
  -1   6  14        3.97       -1.94      5.07 o 
   0   6  14        0.11        4.15      6.46 o 
  -3   7  14       39.46       42.52      5.37 o 
  -2   7  14        0.18        0.77      4.63 o 
  -5   0  15       20.23       21.68      6.12 o 
  -3   0  15        1.35       -0.10      5.36 o 
  -1   0  15        0.91       -0.71      5.42 o 
  -5   1  15       56.42       54.01      4.63 o 
  -4   1  15       26.33       29.45      4.01 o 
  -3   1  15      162.91      185.67      6.53 o 
  -2   1  15       16.86       14.49      3.69 o 
  -1   1  15       31.40       29.23      3.67 o 
   0   1  15       20.97       23.46      4.42 o 
  -5   2  15       73.45       78.36      5.02 o 
  -4   2  15       41.07       61.21      4.45 o 
  -3   2  15        0.05        1.15      4.22 o 
  -2   2  15       16.52       16.10      4.35 o 
  -1   2  15       66.25       75.60      5.04 o 
   0   2  15        2.81       -0.65      5.55 o 
  -4   3  15       29.30       32.49      4.40 o 
  -3   3  15       22.67       21.49      5.37 o 
  -2   3  15       17.30       18.75      5.10 o 
  -1   3  15        0.01        1.33      4.77 o 
   0   3  15        0.39       -3.32      5.48 o 
  -4   4  15       44.07       43.51      5.63 o 
  -3   4  15        0.03       -1.12      5.60 o 
  -2   4  15        3.12        9.31      5.21 o 
  -1   4  15        5.68        5.45      4.71 o 
  -2   5  15       14.03       15.30      5.60 o 
                                                 
